# Supplementary material for: Cortisone and cortisol break hydrogen-bonding rules to make a drug–prodrug solid solution
Source: IUCrJ. 2020 Oct 23;7(Pt 6):1124–30. doi: 10.1107/S2052252520013263 (PMC7642785; doi:10.1107/S2052252520013263)
Supplement: Supplementary file 1 [file m-07-01124-sup1.cif]

data_C_KL1_C
#==============================================================================

# PROCESSING SUMMARY (IUCr Office Use Only)

_journal_date_recd_electronic      2020-08-17
_journal_date_to_coeditor         ?
_journal_date_from_coeditor       ?
_journal_date_accepted     2020-10-03
_journal_date_printers_first      ?
_journal_date_printers_final      ?
_journal_date_proofs_out          ?
_journal_date_proofs_in           ?
_journal_coeditor_name            ?
_journal_coeditor_code      LQ5036SUP1
_journal_coeditor_notes
; ?
;
_journal_paper_category      FA
_journal_techeditor_code      M201326
_iucr_compatibility_tag          ACTA95
_journal_techeditor_notes  
;
;
_journal_coden_ASTM               ?
_journal_name_full                ?
_journal_year                     ?
_journal_volume                   ?
_journal_issue                    ?
_journal_page_first               ?
_journal_page_last                ?
_journal_suppl_publ_number        ?
_journal_suppl_publ_pages         ?

#==============================================================================

 
_audit_creation_method            'SHELXL-2014/7'
_shelx_SHELXL_version_number      '2014/7'
_chemical_name_systematic         ?
_chemical_name_common             ?
_chemical_melting_point           ?
_chemical_formula_moiety          ?
_chemical_formula_sum
 'C21 H28 O5' 
_chemical_formula_weight          360.43

loop_
 _atom_type_symbol
 _atom_type_description
 _atom_type_scat_dispersion_real
 _atom_type_scat_dispersion_imag
 _atom_type_scat_source
 'C'  'C'   0.0033   0.0016
 'International Tables Vol C Tables 4.2.6.8 and 6.1.1.4'
 'H'  'H'   0.0000   0.0000
 'International Tables Vol C Tables 4.2.6.8 and 6.1.1.4'
 'O'  'O'   0.0106   0.0060
 'International Tables Vol C Tables 4.2.6.8 and 6.1.1.4'
 
_space_group_crystal_system       orthorhombic
_space_group_IT_number            19
_space_group_name_H-M_alt         'P 21 21 21'
_space_group_name_Hall            'P 2ac 2ab'
 
_shelx_space_group_comment
;
The symmetry employed for this shelxl refinement is uniquely defined
by the following loop, which should always be used as a source of
symmetry information in preference to the above space-group names.
They are only intended as comments.
;
 
loop_
 _space_group_symop_operation_xyz
 'x, y, z'
 '-x+1/2, -y, z+1/2'
 'x+1/2, -y+1/2, -z'
 '-x, y+1/2, -z+1/2'
 
_cell_length_a                    7.7819(4)
_cell_length_b                    10.0468(5)
_cell_length_c                    23.6401(13)
_cell_angle_alpha                 90
_cell_angle_beta                  90
_cell_angle_gamma                 90
_cell_volume                      1848.26(17)
_cell_formula_units_Z             4
_cell_measurement_temperature     296(2)
_cell_measurement_reflns_used     623
_cell_measurement_theta_min       2
_cell_measurement_theta_max       20
 
_exptl_crystal_description        prism
_exptl_crystal_colour             colourless
_exptl_crystal_density_meas       ?
_exptl_crystal_density_method     ?
_exptl_crystal_density_diffrn     1.295          
_exptl_crystal_F_000              776
_exptl_transmission_factor_min    ?
_exptl_transmission_factor_max    ?
_exptl_crystal_size_max           0.2
_exptl_crystal_size_mid           0.1
_exptl_crystal_size_min           0.1
_exptl_absorpt_coefficient_mu     0.091
_shelx_estimated_absorpt_T_min    ?
_shelx_estimated_absorpt_T_max    ?
_exptl_absorpt_correction_type    multi-scan
_exptl_absorpt_correction_T_min   0.7154
_exptl_absorpt_correction_T_max   0.7461
_exptl_absorpt_process_details    sadabs
_exptl_absorpt_special_details    ?
_diffrn_ambient_temperature       296(2)
_diffrn_radiation_wavelength      0.71073
_diffrn_radiation_type            MoK\a
_diffrn_source                    ?
_diffrn_measurement_device_type   'bruker d8 quest'
_diffrn_measurement_method        ?
_diffrn_detector_area_resol_mean  ?
_diffrn_reflns_number             20384
_diffrn_reflns_av_unetI/netI      0.0454
_diffrn_reflns_av_R_equivalents   0.0364
_diffrn_reflns_limit_h_min        -11
_diffrn_reflns_limit_h_max        11
_diffrn_reflns_limit_k_min        -8
_diffrn_reflns_limit_k_max        13
_diffrn_reflns_limit_l_min        -33
_diffrn_reflns_limit_l_max        33
_diffrn_reflns_theta_min          2.661
_diffrn_reflns_theta_max          30.542
_diffrn_reflns_theta_full         25.242
_diffrn_measured_fraction_theta_max   0.964
_diffrn_measured_fraction_theta_full  0.980
_diffrn_reflns_Laue_measured_fraction_max    0.964
_diffrn_reflns_Laue_measured_fraction_full   0.980
_diffrn_reflns_point_group_measured_fraction_max   0.966
_diffrn_reflns_point_group_measured_fraction_full  0.984
_reflns_number_total              5481
_reflns_number_gt                 3995
_reflns_threshold_expression      'I > 2\s(I)'
_reflns_Friedel_coverage          0.764
_reflns_Friedel_fraction_max      0.969
_reflns_Friedel_fraction_full     0.990
 
_reflns_special_details
;
 Reflections were merged by SHELXL according to the crystal
 class for the calculation of statistics and refinement.
 
 _reflns_Friedel_fraction is defined as the number of unique
 Friedel pairs measured divided by the number that would be
 possible theoretically, ignoring centric projections and
 systematic absences.
;
 
_computing_data_collection        ?
_computing_cell_refinement        ?
_computing_data_reduction         ?
_computing_structure_solution     ?
_computing_structure_refinement 'SHELXL-2014/7 (Sheldrick, 2014)'
_computing_molecular_graphics     ?
_computing_publication_material   ?
_refine_special_details           ?
_refine_ls_structure_factor_coef  Fsqd
_refine_ls_matrix_type            full
_refine_ls_weighting_scheme       calc
_refine_ls_weighting_details
'w=1/[\s^2^(Fo^2^)+(0.0687P)^2^+0.0180P] where P=(Fo^2^+2Fc^2^)/3'
_atom_sites_solution_primary      ?
_atom_sites_solution_secondary    ?
_atom_sites_solution_hydrogens    geom
_refine_ls_hydrogen_treatment     constr
_refine_ls_extinction_method      none
_refine_ls_extinction_coef        .
_refine_ls_abs_structure_details
;
 Flack x determined using 1309 quotients [(I+)-(I-)]/[(I+)+(I-)]
 (Parsons, Flack and Wagner, Acta Cryst. B69 (2013) 249-259).
;
_refine_ls_abs_structure_Flack    -0.5(4)
_chemical_absolute_configuration  rm
_refine_ls_number_reflns          5481
_refine_ls_number_parameters      239
_refine_ls_number_restraints      0
_refine_ls_R_factor_all           0.0793
_refine_ls_R_factor_gt            0.0504
_refine_ls_wR_factor_ref          0.1268
_refine_ls_wR_factor_gt           0.1136
_refine_ls_goodness_of_fit_ref    1.029
_refine_ls_restrained_S_all       1.029
_refine_ls_shift/su_max           0.000
_refine_ls_shift/su_mean          0.000
 
loop_
 _atom_site_label
 _atom_site_type_symbol
 _atom_site_fract_x
 _atom_site_fract_y
 _atom_site_fract_z
 _atom_site_U_iso_or_equiv
 _atom_site_adp_type
 _atom_site_occupancy
 _atom_site_site_symmetry_order  
 _atom_site_calc_flag
 _atom_site_refinement_flags_posn
 _atom_site_refinement_flags_adp
 _atom_site_refinement_flags_occupancy
 _atom_site_disorder_assembly
 _atom_site_disorder_group
C1 C 0.0474(3) 0.3213(3) 0.86522(10) 0.0509(7) Uani 1 1 d . . . . .
H1A H -0.0535 0.3719 0.8544 0.061 Uiso 1 1 calc R U . . .
H1B H 0.0427 0.2367 0.8456 0.061 Uiso 1 1 calc R U . . .
C2 C 0.0402(4) 0.2953(3) 0.92885(11) 0.0518(7) Uani 1 1 d . . . . .
H2A H 0.0330 0.3793 0.9490 0.062 Uiso 1 1 calc R U . . .
H2B H -0.0615 0.2436 0.9378 0.062 Uiso 1 1 calc R U . . .
O3 O 0.1910(4) 0.1308(2) 0.98169(10) 0.0756(7) Uani 1 1 d . . . . .
C3 C 0.1951(4) 0.2222(3) 0.94707(10) 0.0472(6) Uani 1 1 d . . . . .
C4 C 0.3567(3) 0.2643(2) 0.92148(10) 0.0387(5) Uani 1 1 d . . . . .
H4 H 0.4587 0.2326 0.9369 0.046 Uiso 1 1 calc R U . . .
C5 C 0.3661(3) 0.3461(2) 0.87698(9) 0.0302(5) Uani 1 1 d . . . . .
C6 C 0.5358(3) 0.3933(2) 0.85490(10) 0.0380(5) Uani 1 1 d . . . . .
H6A H 0.6273 0.3500 0.8758 0.046 Uiso 1 1 calc R U . . .
H6B H 0.5455 0.4884 0.8611 0.046 Uiso 1 1 calc R U . . .
C7 C 0.5577(3) 0.3640(3) 0.79205(10) 0.0386(5) Uani 1 1 d . . . . .
H7A H 0.6632 0.4051 0.7789 0.046 Uiso 1 1 calc R U . . .
H7B H 0.5685 0.2687 0.7867 0.046 Uiso 1 1 calc R U . . .
C8 C 0.4085(3) 0.4149(2) 0.75649(9) 0.0278(4) Uani 1 1 d . . . . .
H8 H 0.4086 0.5124 0.7568 0.033 Uiso 1 1 calc R U . . .
C9 C 0.2369(3) 0.3634(2) 0.78192(9) 0.0291(4) Uani 1 1 d . . . . .
H9 H 0.2442 0.2661 0.7802 0.035 Uiso 1 1 calc R U . . .
C10 C 0.2084(3) 0.3971(2) 0.84553(9) 0.0320(5) Uani 1 1 d . . . . .
O11 O -0.0314(2) 0.4699(2) 0.75665(8) 0.0642(6) Uani 1 1 d . . . . .
C11 C 0.0887(3) 0.4010(3) 0.74278(10) 0.0408(5) Uani 1 1 d . . . . .
C12 C 0.1055(3) 0.3482(3) 0.68288(10) 0.0430(6) Uani 1 1 d . . . . .
H12A H 0.0072 0.3752 0.6604 0.052 Uiso 1 1 calc R U . . .
H12B H 0.1109 0.2518 0.6832 0.052 Uiso 1 1 calc R U . . .
C13 C 0.2712(3) 0.40623(19) 0.65785(8) 0.0289(4) Uani 1 1 d . . . . .
C14 C 0.4222(3) 0.3658(2) 0.69566(9) 0.0288(4) Uani 1 1 d . . . . .
H14 H 0.4219 0.2683 0.6973 0.035 Uiso 1 1 calc R U . . .
C15 C 0.5793(3) 0.4057(3) 0.66075(10) 0.0417(5) Uani 1 1 d . . . . .
H15A H 0.6783 0.3521 0.6708 0.050 Uiso 1 1 calc R U . . .
H15B H 0.6071 0.4989 0.6665 0.050 Uiso 1 1 calc R U . . .
C16 C 0.5244(3) 0.3797(3) 0.59909(11) 0.0421(6) Uani 1 1 d . . . . .
H16A H 0.5891 0.3059 0.5834 0.051 Uiso 1 1 calc R U . . .
H16B H 0.5454 0.4580 0.5761 0.051 Uiso 1 1 calc R U . . .
O17 O 0.2993(3) 0.20737(14) 0.60257(7) 0.0431(4) Uani 1 1 d . . . . .
H17 H 0.3448 0.1707 0.5754 0.052 Uiso 1 1 calc R U . . .
C17 C 0.3309(3) 0.3466(2) 0.59999(9) 0.0322(5) Uani 1 1 d . . . . .
C18 C 0.2529(4) 0.5579(2) 0.65260(11) 0.0457(6) Uani 1 1 d . . . . .
H18A H 0.2335 0.5957 0.6894 0.069 Uiso 1 1 calc R U . . .
H18B H 0.1576 0.5785 0.6284 0.069 Uiso 1 1 calc R U . . .
H18C H 0.3563 0.5945 0.6368 0.069 Uiso 1 1 calc R U . . .
C19 C 0.1923(4) 0.5468(2) 0.85717(12) 0.0531(7) Uani 1 1 d . . . . .
H19A H 0.1989 0.5624 0.8972 0.080 Uiso 1 1 calc R U . . .
H19B H 0.0840 0.5783 0.8431 0.080 Uiso 1 1 calc R U . . .
H19C H 0.2840 0.5932 0.8385 0.080 Uiso 1 1 calc R U . . .
O20 O 0.2765(3) 0.5048(2) 0.52600(9) 0.0681(6) Uani 1 1 d . . . . .
C20 C 0.2317(3) 0.4050(2) 0.54990(10) 0.0395(5) Uani 1 1 d . . . . .
O21 O -0.0163(3) 0.3992(2) 0.48742(9) 0.0665(7) Uani 1 1 d . . . . .
H21 H -0.0494 0.4728 0.4978 0.080 Uiso 1 1 calc R U . . .
C21 C 0.0681(4) 0.3356(3) 0.53215(12) 0.0558(7) Uani 1 1 d . . . . .
H21A H 0.0953 0.2451 0.5210 0.067 Uiso 1 1 calc R U . . .
H21B H -0.0090 0.3310 0.5644 0.067 Uiso 1 1 calc R U . . .
 
loop_
 _atom_site_aniso_label
 _atom_site_aniso_U_11
 _atom_site_aniso_U_22
 _atom_site_aniso_U_33
 _atom_site_aniso_U_23
 _atom_site_aniso_U_13
 _atom_site_aniso_U_12
C1 0.0323(14) 0.091(2) 0.0293(13) -0.0033(13) 0.0023(11) -0.0153(14)
C2 0.0433(16) 0.0837(19) 0.0283(12) -0.0077(12) 0.0079(11) -0.0168(14)
O3 0.0900(18) 0.0814(14) 0.0554(13) 0.0230(12) 0.0079(13) -0.0234(13)
C3 0.0570(18) 0.0569(14) 0.0279(12) -0.0037(11) 0.0028(12) -0.0166(13)
C4 0.0407(14) 0.0442(12) 0.0312(12) -0.0013(10) -0.0023(10) -0.0019(10)
C5 0.0315(11) 0.0330(9) 0.0262(11) -0.0061(8) -0.0025(9) -0.0031(9)
C6 0.0280(11) 0.0504(13) 0.0356(12) 0.0039(10) -0.0063(10) -0.0066(10)
C7 0.0199(10) 0.0584(13) 0.0374(13) 0.0068(10) 0.0010(9) -0.0005(10)
C8 0.0234(10) 0.0328(9) 0.0273(10) 0.0016(8) -0.0012(8) -0.0028(8)
C9 0.0245(10) 0.0387(10) 0.0240(10) -0.0039(8) 0.0007(8) -0.0028(9)
C10 0.0268(11) 0.0434(11) 0.0257(10) -0.0046(9) -0.0011(9) -0.0011(9)
O11 0.0312(9) 0.1224(18) 0.0390(11) -0.0068(11) 0.0008(8) 0.0213(11)
C11 0.0196(10) 0.0737(15) 0.0291(11) -0.0034(11) 0.0010(9) -0.0048(11)
C12 0.0273(12) 0.0730(16) 0.0288(12) -0.0056(11) -0.0025(10) -0.0116(11)
C13 0.0269(11) 0.0347(10) 0.0251(10) -0.0008(8) 0.0007(8) -0.0003(9)
C14 0.0256(10) 0.0321(9) 0.0288(10) 0.0029(8) 0.0026(9) -0.0005(8)
C15 0.0293(12) 0.0604(14) 0.0355(13) 0.0058(11) 0.0049(10) -0.0027(11)
C16 0.0361(13) 0.0562(14) 0.0340(13) 0.0043(11) 0.0113(10) 0.0026(11)
O17 0.0654(13) 0.0294(7) 0.0346(9) -0.0045(6) 0.0080(9) 0.0009(7)
C17 0.0393(13) 0.0305(9) 0.0267(11) -0.0001(8) 0.0043(10) -0.0018(9)
C18 0.0600(17) 0.0378(11) 0.0394(13) -0.0024(10) -0.0061(12) 0.0125(12)
C19 0.0629(19) 0.0508(14) 0.0456(16) -0.0129(11) -0.0057(14) 0.0206(13)
O20 0.0790(16) 0.0733(13) 0.0519(12) 0.0296(11) -0.0116(11) -0.0156(12)
C20 0.0496(15) 0.0435(12) 0.0254(11) -0.0001(9) 0.0015(11) 0.0006(11)
O21 0.0894(17) 0.0612(12) 0.0488(12) -0.0206(10) -0.0347(12) 0.0181(11)
C21 0.067(2) 0.0632(16) 0.0369(14) -0.0032(12) -0.0172(14) -0.0076(15)
 
_geom_special_details
;
 All esds (except the esd in the dihedral angle between two l.s. planes)
 are estimated using the full covariance matrix.  The cell esds are taken
 into account individually in the estimation of esds in distances, angles
 and torsion angles; correlations between esds in cell parameters are only
 used when they are defined by crystal symmetry.  An approximate (isotropic)
 treatment of cell esds is used for estimating esds involving l.s. planes.
;
 
loop_
 _geom_bond_atom_site_label_1
 _geom_bond_atom_site_label_2
 _geom_bond_distance
 _geom_bond_site_symmetry_2
 _geom_bond_publ_flag
C1 C2 1.528(3) . ?
C1 C10 1.538(3) . ?
C1 H1A 0.9700 . ?
C1 H1B 0.9700 . ?
C2 C3 1.476(4) . ?
C2 H2A 0.9700 . ?
C2 H2B 0.9700 . ?
O3 C3 1.230(3) . ?
C3 C4 1.458(4) . ?
C4 C5 1.337(3) . ?
C4 H4 0.9300 . ?
C5 C6 1.497(3) . ?
C5 C10 1.524(3) . ?
C6 C7 1.524(3) . ?
C6 H6A 0.9700 . ?
C6 H6B 0.9700 . ?
C7 C8 1.522(3) . ?
C7 H7A 0.9700 . ?
C7 H7B 0.9700 . ?
C8 C14 1.524(3) . ?
C8 C9 1.553(3) . ?
C8 H8 0.9800 . ?
C9 C11 1.526(3) . ?
C9 C10 1.557(3) . ?
C9 H9 0.9800 . ?
C10 C19 1.533(3) . ?
O11 C11 1.208(3) . ?
C11 C12 1.518(3) . ?
C12 C13 1.534(3) . ?
C12 H12A 0.9700 . ?
C12 H12B 0.9700 . ?
C13 C14 1.531(3) . ?
C13 C18 1.536(3) . ?
C13 C17 1.564(3) . ?
C14 C15 1.528(3) . ?
C14 H14 0.9800 . ?
C15 C16 1.541(4) . ?
C15 H15A 0.9700 . ?
C15 H15B 0.9700 . ?
C16 C17 1.542(4) . ?
C16 H16A 0.9700 . ?
C16 H16B 0.9700 . ?
O17 C17 1.422(2) . ?
O17 H17 0.8200 . ?
C17 C20 1.531(3) . ?
C18 H18A 0.9600 . ?
C18 H18B 0.9600 . ?
C18 H18C 0.9600 . ?
C19 H19A 0.9600 . ?
C19 H19B 0.9600 . ?
C19 H19C 0.9600 . ?
O20 C20 1.203(3) . ?
C20 C21 1.511(4) . ?
O21 C21 1.399(3) . ?
O21 H21 0.8200 . ?
C21 H21A 0.9700 . ?
C21 H21B 0.9700 . ?
 
loop_
 _geom_angle_atom_site_label_1
 _geom_angle_atom_site_label_2
 _geom_angle_atom_site_label_3
 _geom_angle
 _geom_angle_site_symmetry_1
 _geom_angle_site_symmetry_3
 _geom_angle_publ_flag
C2 C1 C10 114.4(2) . . ?
C2 C1 H1A 108.7 . . ?
C10 C1 H1A 108.7 . . ?
C2 C1 H1B 108.7 . . ?
C10 C1 H1B 108.7 . . ?
H1A C1 H1B 107.6 . . ?
C3 C2 C1 110.0(2) . . ?
C3 C2 H2A 109.7 . . ?
C1 C2 H2A 109.7 . . ?
C3 C2 H2B 109.7 . . ?
C1 C2 H2B 109.7 . . ?
H2A C2 H2B 108.2 . . ?
O3 C3 C4 121.0(3) . . ?
O3 C3 C2 123.0(3) . . ?
C4 C3 C2 116.0(2) . . ?
C5 C4 C3 123.5(2) . . ?
C5 C4 H4 118.3 . . ?
C3 C4 H4 118.3 . . ?
C4 C5 C6 121.1(2) . . ?
C4 C5 C10 123.2(2) . . ?
C6 C5 C10 115.71(18) . . ?
C5 C6 C7 112.21(18) . . ?
C5 C6 H6A 109.2 . . ?
C7 C6 H6A 109.2 . . ?
C5 C6 H6B 109.2 . . ?
C7 C6 H6B 109.2 . . ?
H6A C6 H6B 107.9 . . ?
C8 C7 C6 112.83(19) . . ?
C8 C7 H7A 109.0 . . ?
C6 C7 H7A 109.0 . . ?
C8 C7 H7B 109.0 . . ?
C6 C7 H7B 109.0 . . ?
H7A C7 H7B 107.8 . . ?
C7 C8 C14 111.03(18) . . ?
C7 C8 C9 109.31(18) . . ?
C14 C8 C9 108.53(17) . . ?
C7 C8 H8 109.3 . . ?
C14 C8 H8 109.3 . . ?
C9 C8 H8 109.3 . . ?
C11 C9 C8 109.42(18) . . ?
C11 C9 C10 115.09(18) . . ?
C8 C9 C10 115.06(17) . . ?
C11 C9 H9 105.4 . . ?
C8 C9 H9 105.4 . . ?
C10 C9 H9 105.4 . . ?
C5 C10 C19 107.9(2) . . ?
C5 C10 C1 109.98(19) . . ?
C19 C10 C1 111.4(2) . . ?
C5 C10 C9 106.45(17) . . ?
C19 C10 C9 113.48(19) . . ?
C1 C10 C9 107.48(17) . . ?
O11 C11 C12 121.3(2) . . ?
O11 C11 C9 124.2(2) . . ?
C12 C11 C9 114.5(2) . . ?
C11 C12 C13 107.44(18) . . ?
C11 C12 H12A 110.2 . . ?
C13 C12 H12A 110.2 . . ?
C11 C12 H12B 110.2 . . ?
C13 C12 H12B 110.2 . . ?
H12A C12 H12B 108.5 . . ?
C14 C13 C12 108.61(17) . . ?
C14 C13 C18 112.42(19) . . ?
C12 C13 C18 109.3(2) . . ?
C14 C13 C17 100.41(17) . . ?
C12 C13 C17 116.23(17) . . ?
C18 C13 C17 109.70(18) . . ?
C8 C14 C15 118.73(19) . . ?
C8 C14 C13 114.27(17) . . ?
C15 C14 C13 103.23(17) . . ?
C8 C14 H14 106.6 . . ?
C15 C14 H14 106.6 . . ?
C13 C14 H14 106.6 . . ?
C14 C15 C16 104.17(19) . . ?
C14 C15 H15A 110.9 . . ?
C16 C15 H15A 110.9 . . ?
C14 C15 H15B 110.9 . . ?
C16 C15 H15B 110.9 . . ?
H15A C15 H15B 108.9 . . ?
C15 C16 C17 107.09(19) . . ?
C15 C16 H16A 110.3 . . ?
C17 C16 H16A 110.3 . . ?
C15 C16 H16B 110.3 . . ?
C17 C16 H16B 110.3 . . ?
H16A C16 H16B 108.6 . . ?
C17 O17 H17 109.5 . . ?
O17 C17 C20 108.84(19) . . ?
O17 C17 C16 112.46(19) . . ?
C20 C17 C16 113.5(2) . . ?
O17 C17 C13 106.73(17) . . ?
C20 C17 C13 112.31(18) . . ?
C16 C17 C13 102.69(18) . . ?
C13 C18 H18A 109.5 . . ?
C13 C18 H18B 109.5 . . ?
H18A C18 H18B 109.5 . . ?
C13 C18 H18C 109.5 . . ?
H18A C18 H18C 109.5 . . ?
H18B C18 H18C 109.5 . . ?
C10 C19 H19A 109.5 . . ?
C10 C19 H19B 109.5 . . ?
H19A C19 H19B 109.5 . . ?
C10 C19 H19C 109.5 . . ?
H19A C19 H19C 109.5 . . ?
H19B C19 H19C 109.5 . . ?
O20 C20 C21 119.9(2) . . ?
O20 C20 C17 122.5(2) . . ?
C21 C20 C17 117.6(2) . . ?
C21 O21 H21 109.5 . . ?
O21 C21 C20 113.2(2) . . ?
O21 C21 H21A 108.9 . . ?
C20 C21 H21A 108.9 . . ?
O21 C21 H21B 108.9 . . ?
C20 C21 H21B 108.9 . . ?
H21A C21 H21B 107.7 . . ?
 
_refine_diff_density_max    0.207
_refine_diff_density_min   -0.189
_refine_diff_density_rms    0.039

_shelx_res_file
;

    C:\Users\MATTEO~1.LUS\Desktop\NEWFOL~2\KL1_0m.res created by SHELXL-2014/7

REM  KL1_0m in P2(1)2(1)2(1)
REM R1 =  0.0503 for    3995 Fo > 4sig(Fo)  and  0.0793 for all    5481 data
REM    239 parameters refined using      0 restraints
REM Highest difference peak  0.201,  deepest hole -0.189,  1-sigma level  0.038
REM  KL1_0m in P2(1)2(1)2(1)
REM R1 =  0.0504 for    3995 Fo > 4sig(Fo)  and  0.0793 for all    5481 data
REM    239 parameters refined using      0 restraints
REM Highest difference peak  0.205,  deepest hole -0.189,  1-sigma level  0.038
TITL KL1_0m in P2(1)2(1)2(1)
CELL 0.71073 7.7819 10.0468 23.6401 90.000 90.000 90.000
ZERR 4.0000 0.0004 0.0005 0.0013 0.000 0.000 0.000
LATT -1
SYMM 0.5-X, -Y, 0.5+Z
SYMM 0.5+X, 0.5-Y, -Z
SYMM -X, 0.5+Y, 0.5-Z
SFAC C H O
UNIT 84 112 20
MERG 2
FMAP 2
GRID
PLAN 5
TEMP 23
BOND $H
L.S. 20
ACTA
WGHT    0.068700    0.018000
FVAR       0.23302
C1    1    0.047399    0.321350    0.865222    11.00000    0.03229    0.09108 =
         0.02935   -0.00335    0.00226   -0.01529
AFIX  23
H1A   2   -0.053527    0.371946    0.854384    11.00000   -1.20000
H1B   2    0.042677    0.236678    0.845567    11.00000   -1.20000
AFIX   0
C2    1    0.040187    0.295312    0.928849    11.00000    0.04327    0.08373 =
         0.02833   -0.00766    0.00788   -0.01684
AFIX  23
H2A   2    0.033046    0.379255    0.948984    11.00000   -1.20000
H2B   2   -0.061525    0.243624    0.937797    11.00000   -1.20000
AFIX   0
O3    3    0.190980    0.130815    0.981689    11.00000    0.08998    0.08144 =
         0.05543    0.02296    0.00791   -0.02335
C3    1    0.195089    0.222193    0.947067    11.00000    0.05696    0.05692 =
         0.02785   -0.00367    0.00278   -0.01660
C4    1    0.356719    0.264330    0.921481    11.00000    0.04070    0.04422 =
         0.03124   -0.00130   -0.00230   -0.00188
AFIX  43
H4    2    0.458692    0.232614    0.936945    11.00000   -1.20000
AFIX   0
C5    1    0.366090    0.346110    0.876985    11.00000    0.03151    0.03301 =
         0.02623   -0.00614   -0.00253   -0.00310
C6    1    0.535770    0.393254    0.854905    11.00000    0.02802    0.05035 =
         0.03559    0.00393   -0.00627   -0.00658
AFIX  23
H6A   2    0.627309    0.349993    0.875824    11.00000   -1.20000
H6B   2    0.545536    0.488394    0.861103    11.00000   -1.20000
AFIX   0
C7    1    0.557750    0.364032    0.792051    11.00000    0.01988    0.05841 =
         0.03737    0.00676    0.00097   -0.00054
AFIX  23
H7A   2    0.663236    0.405086    0.778882    11.00000   -1.20000
H7B   2    0.568490    0.268655    0.786748    11.00000   -1.20000
AFIX   0
C8    1    0.408462    0.414880    0.756494    11.00000    0.02342    0.03280 =
         0.02725    0.00157   -0.00123   -0.00283
AFIX  13
H8    2    0.408553    0.512420    0.756814    11.00000   -1.20000
AFIX   0
C9    1    0.236867    0.363377    0.781920    11.00000    0.02449    0.03872 =
         0.02403   -0.00390    0.00066   -0.00280
AFIX  13
H9    2    0.244235    0.266085    0.780192    11.00000   -1.20000
AFIX   0
C10   1    0.208379    0.397144    0.845529    11.00000    0.02683    0.04345 =
         0.02568   -0.00464   -0.00113   -0.00107
O11   3   -0.031379    0.469893    0.756647    11.00000    0.03120    0.12238 =
         0.03898   -0.00677    0.00076    0.02129
C11   1    0.088706    0.400977    0.742781    11.00000    0.01963    0.07372 =
         0.02914   -0.00335    0.00102   -0.00484
C12   1    0.105482    0.348230    0.682885    11.00000    0.02734    0.07301 =
         0.02875   -0.00561   -0.00247   -0.01159
AFIX  23
H12A  2    0.007164    0.375178    0.660413    11.00000   -1.20000
H12B  2    0.110929    0.251777    0.683190    11.00000   -1.20000
AFIX   0
C13   1    0.271182    0.406234    0.657846    11.00000    0.02688    0.03466 =
         0.02507   -0.00078    0.00073   -0.00025
C14   1    0.422207    0.365799    0.695656    11.00000    0.02557    0.03207 =
         0.02876    0.00290    0.00256   -0.00052
AFIX  13
H14   2    0.421856    0.268331    0.697289    11.00000   -1.20000
AFIX   0
C15   1    0.579260    0.405749    0.660745    11.00000    0.02927    0.06042 =
         0.03550    0.00580    0.00486   -0.00273
AFIX  23
H15A  2    0.678274    0.352064    0.670781    11.00000   -1.20000
H15B  2    0.607148    0.498886    0.666455    11.00000   -1.20000
AFIX   0
C16   1    0.524408    0.379750    0.599085    11.00000    0.03605    0.05621 =
         0.03404    0.00426    0.01131    0.00257
AFIX  23
H16A  2    0.589109    0.305916    0.583420    11.00000   -1.20000
H16B  2    0.545369    0.457989    0.576055    11.00000   -1.20000
AFIX   0
O17   3    0.299328    0.207368    0.602568    11.00000    0.06544    0.02935 =
         0.03464   -0.00446    0.00800    0.00085
AFIX 147
H17   2    0.344814    0.170740    0.575427    11.00000   -1.20000
AFIX   0
C17   1    0.330944    0.346608    0.599989    11.00000    0.03929    0.03049 =
         0.02673   -0.00006    0.00434   -0.00177
C18   1    0.252933    0.557926    0.652602    11.00000    0.05999    0.03781 =
         0.03939   -0.00244   -0.00615    0.01250
AFIX 137
H18A  2    0.233522    0.595655    0.689360    11.00000   -1.50000
H18B  2    0.157555    0.578499    0.628376    11.00000   -1.50000
H18C  2    0.356313    0.594455    0.636791    11.00000   -1.50000
AFIX   0
C19   1    0.192338    0.546768    0.857172    11.00000    0.06291    0.05084 =
         0.04559   -0.01293   -0.00565    0.02060
AFIX 137
H19A  2    0.198936    0.562448    0.897172    11.00000   -1.50000
H19B  2    0.083996    0.578337    0.843131    11.00000   -1.50000
H19C  2    0.284038    0.593197    0.838503    11.00000   -1.50000
AFIX   0
O20   3    0.276488    0.504837    0.526000    11.00000    0.07902    0.07335 =
         0.05188    0.02957   -0.01161   -0.01563
C20   1    0.231665    0.405006    0.549899    11.00000    0.04964    0.04348 =
         0.02539   -0.00008    0.00152    0.00059
O21   3   -0.016287    0.399212    0.487424    11.00000    0.08944    0.06124 =
         0.04876   -0.02064   -0.03468    0.01806
AFIX 147
H21   2   -0.049365    0.472768    0.497786    11.00000   -1.20000
AFIX   0
C21   1    0.068073    0.335571    0.532152    11.00000    0.06733    0.06324 =
         0.03691   -0.00322   -0.01719   -0.00758
AFIX  23
H21A  2    0.095269    0.245101    0.520963    11.00000   -1.20000
H21B  2   -0.008966    0.331039    0.564351    11.00000   -1.20000
AFIX   0
HKLF 4

REM  KL1_0m in P2(1)2(1)2(1)
REM R1 =  0.0504 for    3995 Fo > 4sig(Fo)  and  0.0793 for all    5481 data
REM    239 parameters refined using      0 restraints

END

WGHT      0.0672      0.0334

REM Highest difference peak  0.207,  deepest hole -0.189,  1-sigma level  0.039
Q1    1   0.2847  0.3558  0.8605  11.00000  0.05    0.21
Q2    1   0.1342  0.3605  0.7688  11.00000  0.05    0.19
Q3    1  -0.0371  0.3768  0.7588  11.00000  0.05    0.19
Q4    1   0.2261  0.3605  0.8126  11.00000  0.05    0.18
Q5    1   0.1003  0.3649  0.7135  11.00000  0.05    0.18
;
_shelx_res_checksum   87897

_shelx_hkl_file
;
   1   0   0    0.02    0.08
  -1   0   0    0.06    0.08
  -2   0   0    1.69    0.22
   2   0   0    2.07    0.23
   2   0   0    2.13    0.23
  -2   0   0    1.67    0.21
  -3   0   0   -0.09    0.18
   3   0   0   -0.02    0.17
   3   0   0    0.22    0.20
  -3   0   0   -0.32    0.17
   4   0   0  133.11    2.78
  -4   0   0  131.99    2.52
  -4   0   0  131.85    2.51
   4   0   0  132.41    2.51
   5   0   0    0.04    0.20
  -5   0   0   -0.07    0.22
  -5   0   0    0.52    0.27
   5   0   0    0.08    0.25
   6   0   0   38.24    1.27
  -6   0   0   36.55    1.24
  -7   0   0   -0.48    0.30
   7   0   0    0.56    0.37
   8   0   0    5.38    0.71
  -8   0   0    6.92    0.74
  -9   0   0   -0.11    0.45
   9   0   0    0.28    0.43
 -10   0   0   -0.77    0.49
  10   0   0    0.53    0.56
  11   0   0    0.25    0.81
   1  -1   0  971.43   18.90
  -1   1   0 1000.00   19.01
  -2  -1   0   42.33    0.89
   2  -1   0   43.60    0.91
   2  -1   0   42.13    0.92
   2   1   0   41.40    0.89
  -2   1   0   42.67    0.91
   2   1   0   41.65    1.01
  -2  -1   0   41.59    1.00
  -2   1   0   43.25    0.92
  -3  -1   0  163.76    2.85
  -3   1   0  167.17    2.87
   3  -1   0  165.34    2.87
   3   1   0  163.83    2.85
  -3   1   0  162.06    2.86
  -3  -1   0  169.87    2.86
   3   1   0  154.61    3.03
   3  -1   0  165.50    2.86
  -4   1   0   76.77    1.67
  -4  -1   0   76.79    1.65
   4   1   0   76.31    1.64
  -4   1   0   76.58    1.66
   4  -1   0   73.45    1.65
   4  -1   0   74.60    1.64
  -4  -1   0   75.28    1.64
   4   1   0   75.05    1.66
   5  -1   0    0.00    0.30
   5  -1   0   -0.09    0.27
   5   1   0    0.51    0.28
  -5  -1   0    0.12    0.25
   5   1   0    0.29    0.25
  -5   1   0    0.42    0.27
   6   1   0   34.88    1.22
   6   1   0   31.56    1.14
   6  -1   0   33.40    1.18
  -6   1   0   32.35    1.20
  -6   1   0   35.29    1.72
   7  -1   0   49.12    1.58
   7   1   0   48.37    1.59
  -7   1   0   50.97    1.60
  -7  -1   0   47.72    1.55
   8   1   0    0.36    0.44
  -8   1   0   -0.23    0.36
  -8  -1   0    0.96    0.40
   8  -1   0   -0.26    0.37
   9  -1   0    3.15    0.69
  -9  -1   0    4.03    0.68
   9   1   0    4.23    0.73
  -9   1   0    2.74    0.64
  10  -1   0    0.63    0.53
  10   1   0    0.73    0.61
 -10  -1   0    0.11    0.65
 -10   1   0    0.22    0.51
  11   1   0   -0.21    0.61
  -1  -2   0   26.42    0.52
   1   2   0   26.43    0.53
   1  -2   0   27.14    0.54
   1   2   0   26.23    0.53
  -1   2   0   26.70    0.55
  -1   2   0   26.90    0.55
   2  -2   0    7.91    0.35
  -2  -2   0    8.12    0.36
   2   2   0    7.64    0.34
  -2   2   0    7.71    0.37
  -2   2   0    7.86    0.36
  -2  -2   0    7.55    0.33
   2   2   0    7.75    0.36
   3  -2   0   75.42    1.55
   3  -2   0   78.81    1.55
   3   2   0   75.44    1.54
   3   2   0   74.29    1.67
  -3   2   0   77.14    1.56
  -3   2   0   76.54    1.56
  -3  -2   0   78.31    1.53
   4  -2   0   75.71    1.76
  -4   2   0   73.30    1.61
   4  -2   0   70.24    1.61
   4   2   0   71.40    1.60
  -4   2   0   71.95    1.62
  -4  -2   0   72.31    1.59
   4   2   0   72.04    1.59
   5   2   0    3.17    0.42
  -5   2   0    3.62    0.44
   5  -2   0    3.41    0.43
   5   2   0    3.10    0.38
  -5  -2   0    3.53    0.40
  -6   2   0    5.80    0.58
   6   2   0    5.54    0.58
  -6  -2   0    5.73    0.56
  -6   2   0    5.77    0.63
   6   2   0    5.75    0.60
   6  -2   0    6.21    0.74
   7   2   0    0.71    0.39
  -7   2   0   -0.11    0.31
  -7  -2   0   -0.01    0.31
   7  -2   0    0.73    0.35
   7   2   0    0.33    0.35
  -8  -2   0    1.00    0.41
   8   2   0    0.93    0.45
   8  -2   0    0.99    0.46
  -8   2   0    1.07    0.45
   9  -2   0    5.22    0.77
  -9  -2   0    8.22    0.86
  -9   2   0    5.85    0.79
   9   2   0    5.62    0.83
  10  -2   0    0.47    0.56
 -10   2   0    0.90    0.58
 -11   2   0   -0.52    0.70
  11   2   0    0.46    0.67
  -1   3   0    1.61    0.15
   1  -3   0    1.32    0.12
   1   3   0    1.34    0.14
  -1   3   0    1.31    0.24
  -1  -3   0    1.27    0.11
   1   3   0    1.29    0.14
   1  -3   0    1.44    0.13
  -1  -3   0    1.32    0.11
  -2  -3   0   17.16    0.47
   2  -3   0   17.14    0.50
   2   3   0   16.89    0.49
   2  -3   0   17.35    0.50
  -2  -3   0   16.65    0.47
  -2   3   0   17.48    0.53
   2   3   0   16.72    0.49
  -2   3   0   17.15    0.52
   3   3   0  140.18    2.54
  -3   3   0  140.23    2.57
   3  -3   0  151.40    2.97
  -3  -3   0  144.05    2.52
   3   3   0  140.70    2.53
  -3   3   0  141.90    2.56
   4   3   0    3.88    0.38
   4   3   0    4.39    0.42
   4  -3   0    4.02    0.40
  -4   3   0    4.54    0.40
  -5   3   0    0.32    0.24
   5   3   0    0.33    0.27
   5  -3   0    0.60    0.26
  -5  -3   0    0.59    0.26
   5   3   0    0.67    0.26
  -5   3   0    0.21    0.28
   6   3   0    1.25    0.64
   6  -3   0    1.74    0.40
   6   3   0    1.59    0.35
  -6   3   0    2.66    0.48
  -6  -3   0    0.76    0.31
  -6   3   0    1.33    0.36
   7   3   0    2.57    0.48
   7   3   0    1.89    0.48
  -7  -3   0    2.31    0.44
  -7   3   0    2.26    0.48
   7  -3   0    2.57    0.46
  -7   3   0    2.86    0.53
   8  -3   0    0.79    0.38
  -8  -3   0    0.05    0.34
  -8   3   0   -0.41    0.34
   8   3   0    0.44    0.41
   9   3   0    2.72    0.64
  -9   3   0    1.89    0.62
  10   3   0    0.74    0.57
 -10   3   0    0.94    0.98
   1   4   0   17.98    0.39
   1  -4   0   17.38    0.37
   1   4   0   17.53    0.39
  -1   4   0   17.42    0.43
   1  -4   0   17.40    0.37
  -1   4   0   17.88    0.43
  -2  -4   0   30.70    0.72
   2   4   0   28.92    0.68
   2  -4   0   29.03    0.68
  -2  -4   0   28.14    0.67
   2   4   0   28.36    0.68
  -2   4   0   28.93    0.71
  -2   4   0   27.49    0.71
  -3   4   0    0.99    0.23
   3  -4   0    1.52    0.24
  -3   4   0    1.20    0.23
   3   4   0    1.78    0.26
   3   4   0    1.09    0.22
  -3  -4   0    1.15    0.20
  -4   4   0    1.66    0.29
  -4   4   0    1.02    0.27
   4   4   0    1.47    0.27
   4   4   0    0.81    0.25
  -4  -4   0    1.16    0.25
   4  -4   0    1.67    0.29
   5   4   0    0.40    0.23
  -5  -4   0    0.54    0.27
   5  -4   0    0.64    0.25
   5   4   0    1.27    0.41
  -5   4   0    1.19    0.28
  -5   4   0    1.02    0.34
   6   4   0   20.95    0.96
  -6   4   0   21.51    0.99
   6  -4   0   19.75    0.92
  -6   4   0   21.79    0.95
   6   4   0   20.83    0.91
   7   4   0    6.69    0.72
  -7   4   0    5.75    0.69
  -7   4   0    5.36    0.63
  -7  -4   0    5.15    0.57
   7  -4   0    5.37    0.61
   7   4   0    7.15    0.65
  -8   4   0    0.40    0.44
   8   4   0    0.15    0.37
   8  -4   0    0.52    0.41
  -8  -4   0    0.02    0.36
   9   4   0    0.96    0.50
  -9   4   0   -0.06    0.48
  10   4   0    0.67    0.52
 -10   4   0    0.00    0.61
   1   5   0   66.63    1.12
   1   5   0   66.74    1.12
  -1   5   0   67.95    1.18
  -2   5   0   26.54    0.68
   2   5   0   26.52    0.64
  -2   5   0   26.03    0.68
   2  -5   0   26.70    0.63
  -2  -5   0   26.39    0.60
   2   5   0   26.39    0.64
   3  -5   0   53.92    1.29
  -3  -5   0   53.67    1.12
   3   5   0   54.67    1.21
  -3   5   0   54.59    1.24
   3   5   0   55.81    1.20
  -3   5   0   53.89    1.24
   4   5   0    3.71    0.40
   4   5   0    2.93    0.34
  -4   5   0    3.00    0.36
  -4  -5   0    4.07    0.58
   4  -5   0    3.22    0.35
  -4   5   0    3.25    0.40
  -5   5   0   -0.08    0.22
   5   5   0   -0.05    0.28
   5   5   0   -0.38    0.18
  -5  -5   0   -0.02    0.23
  -5   5   0    0.00    0.26
   5  -5   0   -0.27    0.21
   6   5   0    7.90    0.69
  -6   5   0    9.07    0.71
  -6  -5   0    8.13    0.60
   6   5   0    7.71    0.60
  -6   5   0    8.73    0.62
   7   5   0   12.87    0.86
   7  -5   0   14.49    0.84
  -7   5   0   13.26    0.90
  -7   5   0   15.58    1.42
  -7  -5   0   14.27    0.80
   7   5   0   12.08    0.79
  -8   5   0    0.74    0.43
   8  -5   0    0.16    0.39
   8   5   0    0.85    0.72
  -9   5   0    4.40    0.73
   9   5   0    4.47    0.75
 -10   5   0    1.60    0.68
  10   5   0    3.55    0.77
  -1   6   0   40.20    0.78
  -1   6   0   40.56    0.78
   1   6   0   40.21    0.70
   1   6   0   39.94    0.70
   2   6   0    2.12    0.21
  -2   6   0    2.16    0.24
   2   6   0    2.27    0.21
  -2   6   0    2.13    0.28
   2  -6   0    2.01    0.18
  -3   6   0    7.06    0.45
   3  -6   0    6.49    0.38
  -3   6   0    5.85    0.40
  -3  -6   0    6.56    0.31
   3   6   0    5.83    0.38
  -4   6   0    5.70    0.46
   4  -6   0    6.65    0.46
   4   6   0    5.79    0.45
  -4   6   0    6.19    0.50
  -4  -6   0    6.04    0.45
   4   6   0    6.45    0.49
  -5  -6   0   -0.30    0.25
   5   6   0   -0.06    0.24
  -5   6   0    0.08    0.27
  -5   6   0    0.19    0.25
   5   6   0   -0.02    0.25
   5  -6   0   -0.17    0.22
   6   6   0    4.66    0.56
  -6   6   0    5.07    0.61
   6  -6   0    4.37    0.52
  -6  -6   0    5.10    0.54
  -6   6   0    3.60    0.49
   6   6   0    4.50    0.50
   7   6   0    1.22    0.35
  -7   6   0    0.87    0.42
  -7   6   0   -0.21    0.32
   7   6   0    0.92    0.40
   7  -6   0    0.16    0.54
   8   6   0   -0.42    0.39
  -8   6   0    0.08    0.45
   9   6   0    3.50    0.68
  -9   6   0    5.49    0.83
 -10   6   0    0.67    0.66
  -1   7   0    7.61    0.32
  -1   7   0    8.01    0.28
   2   7   0    6.99    0.31
  -2   7   0    7.23    0.47
  -2   7   0    7.17    0.36
   2   7   0    6.78    0.30
   3   7   0    0.58    0.19
   3   7   0    0.40    0.19
  -3   7   0    0.41    0.21
  -3   7   0    0.35    0.19
   4  -7   0    5.60    0.44
   4   7   0    6.05    0.44
  -4   7   0    5.85    0.50
  -4   7   0    4.99    0.46
   4   7   0    5.64    0.47
  -5   7   0    2.94    0.46
   5   7   0    3.51    0.44
   5  -7   0    3.28    0.42
   5   7   0    3.30    0.44
  -5   7   0    3.27    0.44
   6  -7   0    6.58    0.61
   6   7   0    6.71    0.62
  -6   7   0    5.22    0.58
  -6   7   0    6.37    0.68
  -6  -7   0    5.07    0.55
   6   7   0    6.03    0.57
  -7   7   0    0.35    0.40
   7   7   0   -0.09    0.49
   7   7   0    0.02    0.35
   8   7   0    0.25    0.40
  -8   7   0    0.31    0.45
  -9   7   0    0.49    0.55
   9   7   0    0.31    0.45
  -1   8   0    0.04    0.09
  -1   8   0    0.08    0.09
  -2   8   0    1.60    0.22
   2   8   0    1.53    0.16
   2   8   0    1.58    0.17
   3   8   0    7.51    0.41
   3   8   0    6.85    0.40
  -3   8   0    5.95    0.44
  -3   8   0    6.79    0.44
  -4   8   0    0.01    0.25
   4   8   0    0.00    0.19
   4   8   0   -0.05    0.20
  -4   8   0   -0.54    0.18
   5   8   0    3.81    0.44
  -5   8   0    5.30    0.57
  -5   8   0    3.40    0.44
   5   8   0    4.23    0.46
  -6   8   0    0.84    0.37
   6   8   0   -0.14    0.27
  -6   8   0   -0.55    0.29
   6   8   0    0.83    0.32
   7   8   0    0.05    0.34
  -7   8   0    0.20    0.39
   8   8   0   -0.38    0.36
  -8   8   0    0.85    0.48
   9   8   0    1.33    0.49
  -9   8   0    0.48    0.71
   2   9   0    1.27    0.13
   2   9   0    1.34    0.13
  -2   9   0    0.96    0.20
  -2   9   0    1.19    0.20
  -3   9   0    2.03    0.30
  -3   9   0    1.59    0.27
   3   9   0    1.89    0.23
   3   9   0    1.90    0.24
   4   9   0    0.03    0.20
   4   9   0    0.33    0.22
  -4   9   0    0.61    0.29
  -4   9   0   -0.10    0.22
   5   9   0   -0.08    0.22
   5   9   0    0.22    0.25
  -5   9   0   -0.02    0.26
  -5   9   0    0.24    0.28
  -6   9   0    0.06    0.44
   6   9   0   -0.26    0.26
  -6   9   0    0.59    0.33
   7   9   0    2.07    0.45
  -7   9   0    2.71    0.58
   8   9   0    1.38    0.77
  -8   9   0    0.84    0.80
  -2  10   0    0.11    0.13
  -2  10   0    0.04    0.14
   3  10   0    0.03    0.14
   3  10   0    0.23    0.15
  -3  10   0    0.07    0.20
  -3  10   0    0.00    0.23
  -4  10   0    7.97    0.56
   4  10   0    8.72    0.49
   4  10   0    7.80    0.46
  -4  10   0    7.83    0.53
  -5  10   0   -0.49    0.24
   5  10   0   -0.19    0.24
  -5  10   0    0.06    0.29
   6  10   0    0.48    0.34
   6  10   0    1.01    0.35
  -6  10   0    0.50    0.37
   7  10   0    0.26    0.42
  -7  10   0    0.27    0.43
  -2  11   0    1.66    0.14
  -3  11   0    0.58    0.19
  -3  11   0    0.71    0.22
  -4  11   0    0.23    0.25
   4  11   0    0.03    0.19
  -4  11   0    0.17    0.24
   4  11   0    0.21    0.18
   5  11   0    0.44    0.26
  -5  11   0    0.79    0.35
  -5  11   0    1.02    0.43
   5  11   0    0.67    0.27
   6  11   0   -0.45    0.24
  -6  11   0   -0.44    0.37
   7  11   0   -0.02    0.35
  -7  11   0   -0.38    0.40
  -3  12   0    2.78    0.29
  -3  12   0    1.83    0.22
   4  12   0    1.26    0.17
  -4  12   0    1.25    0.27
  -4  12   0    1.06    0.28
   4  12   0    1.21    0.15
  -5  12   0    0.22    0.37
   5  12   0    0.27    0.23
  -6  12   0    0.72    0.39
   6  12   0    0.00    0.28
  -4  13   0   -0.02    0.19
  -1   0  -1   43.78    0.79
  -1   0   1   41.60    0.79
   1   0   1   44.44    0.79
   1   0  -1   43.25    0.79
  -2   0  -1   84.15    1.55
   2   0   1   87.59    1.56
  -2   0   1   86.61    1.56
   2   0  -1   84.65    1.56
   2   0  -1   83.30    1.54
  -2   0   1   86.98    1.55
   2   0   1   84.66    1.55
  -2   0  -1   86.28    1.56
   3   0  -1   14.86    0.55
  -3   0   1   14.45    0.56
   3   0  -1   15.52    0.59
  -3   0  -1   14.65    0.56
  -3   0  -1   14.43    0.54
   3   0   1   14.56    0.55
   3   0   1   14.34    0.55
  -3   0   1   14.18    0.55
  -4   0   1   99.43    2.01
  -4   0   1   98.96    2.02
  -4   0  -1   99.75    2.01
   4   0   1   99.16    2.56
   4   0   1   96.94    2.00
  -4   0  -1   97.20    2.00
   4   0  -1  100.00    2.27
   4   0  -1   98.08    2.00
   5   0   1   14.36    0.71
  -5   0  -1   13.94    0.70
  -5   0   1   14.29    0.70
   5   0   1   14.78    0.68
   5   0  -1   14.88    0.69
   5   0  -1   14.33    0.71
  -5   0   1   14.09    0.69
  -5   0  -1   14.32    0.68
  -6   0  -1   82.65    2.05
   6   0  -1   88.82    2.11
  -6   0   1   84.50    2.06
   6   0   1   88.15    2.10
   7   0   1    0.71    0.39
  -7   0  -1    0.25    0.36
  -7   0   1   -0.02    0.33
   7   0  -1    0.65    0.38
   8   0  -1   -0.49    0.37
  -8   0  -1    0.34    0.39
  -8   0   1   -0.51    0.34
   8   0   1    0.55    0.43
   9   0   1    3.81    0.67
  -9   0  -1    3.72    0.68
  -9   0   1    3.45    0.66
   9   0  -1    2.66    0.61
  10   0  -1   -0.38    0.49
  10   0   1    0.95    0.59
 -10   0  -1   -1.11    0.47
 -10   0   1   -1.21    0.53
  11   0  -1    0.32    0.73
  11   0   1   -0.16    0.75
  -1   1   1  467.22   11.01
   1  -1   1  462.56   10.99
  -1   1  -1  467.90   11.14
   1  -1  -1  469.40   11.08
  -2  -1  -1   41.49    0.91
  -2  -1  -1   43.27    0.90
   2  -1   1   44.29    0.92
  -2   1   1   42.42    0.91
  -2   1   1   42.40    0.92
   2   1  -1   44.18    0.92
   2   1  -1   41.16    0.92
   2  -1   1   43.11    1.01
  -2   1  -1   43.84    0.93
   2  -1  -1   43.15    0.92
   2  -1  -1   42.76    1.01
  -2  -1   1   43.77    0.91
  -2   1  -1   43.12    0.92
  -2  -1   1   41.50    1.00
   2   1   1   43.06    0.92
   2   1   1   43.32    1.02
  -3   1   1    7.34    0.42
  -3  -1  -1    7.10    0.40
  -3   1   1    8.05    0.44
   3  -1   1    7.17    0.42
   3   1  -1    6.88    0.53
   3   1  -1    6.67    0.40
  -3  -1  -1    6.47    0.40
   3  -1   1    6.51    0.40
  -3   1  -1    7.99    0.44
  -3  -1   1    6.94    0.41
   3   1   1    7.36    0.42
   3  -1  -1    7.71    0.44
  -3   1  -1    7.33    0.42
   3  -1  -1    6.93    0.41
  -3  -1   1    7.17    0.42
   3   1   1    6.96    0.51
  -4  -1  -1    3.11    0.35
   4   1  -1    2.57    0.36
  -4   1   1    2.85    0.36
   4  -1   1    3.86    0.42
  -4   1   1    3.66    0.40
   4   1  -1    3.97    0.40
  -4  -1  -1    4.35    0.43
   4  -1   1    3.81    0.40
  -4   1  -1    3.81    0.40
   4   1   1    3.14    0.37
  -4   1  -1    4.59    0.44
  -4  -1   1    3.96    0.40
  -4  -1   1    3.20    0.37
   4   1   1    3.86    0.40
   4  -1  -1    2.90    0.36
   4  -1  -1    3.27    0.37
  -5  -1  -1    1.62    0.34
  -5   1   1    1.57    0.33
   5   1  -1    1.23    0.32
   5   1  -1    1.58    0.34
   5  -1   1    1.12    0.52
  -5   1   1    1.84    0.56
   5  -1   1    2.33    0.44
   5   1   1    1.44    0.32
  -5   1  -1    1.77    0.58
  -5   1  -1    1.61    0.34
   5   1   1    1.30    0.33
  -5  -1   1    1.20    0.32
   5  -1  -1    1.71    0.43
   6   1  -1    6.57    0.62
   6   1  -1    6.21    0.57
   6  -1   1    5.76    0.59
  -6   1   1    6.44    0.59
  -6   1  -1    7.18    0.80
   6   1   1    6.07    0.63
   6  -1  -1    7.05    0.63
   6   1   1    6.56    0.59
  -6  -1   1    5.93    0.89
  -6   1  -1    6.82    0.71
  -7   1   1   11.47    0.83
   7  -1   1   12.68    0.84
   7   1  -1   11.41    0.84
  -7  -1  -1   12.18    0.82
  -7  -1   1   10.98    0.78
   7   1   1    9.46    0.78
  -7   1  -1   10.96    0.81
   7  -1  -1   12.17    0.84
  -8   1   1    0.81    0.45
   8   1  -1    0.84    0.46
   8  -1   1    0.02    0.38
  -8  -1  -1    1.04    0.41
   8   1   1    2.01    0.51
  -8   1  -1    1.05    0.46
  -8  -1   1    0.52    0.41
   8  -1  -1    0.61    0.41
  -9   1   1    0.05    0.47
  -9  -1  -1    1.45    0.51
   9  -1   1    1.15    0.56
   9   1  -1    0.42    0.51
   9   1   1    1.09    0.50
  -9  -1   1    0.71    0.49
   9  -1  -1    2.17    0.56
  -9   1  -1    1.11    0.50
  10   1  -1    1.84    0.68
 -10  -1  -1    0.41    0.83
  10  -1   1    1.73    0.63
 -10   1   1    0.99    0.57
 -10  -1   1    0.37    0.74
 -10   1  -1    0.13    0.53
  10   1   1    1.79    0.65
  10  -1  -1    0.69    0.53
  11   1  -1    0.07    0.61
  11   1   1   -0.51    0.59
  -1   2   1   51.57    0.93
  -1  -2  -1   51.81    0.89
   1  -2   1   52.18    0.92
   1   2  -1   52.77    0.91
   1   2  -1   51.95    0.91
  -1  -2  -1   48.66    0.94
  -1   2   1   53.06    0.93
   1  -2   1   50.88    0.99
   1   2   1   52.34    0.91
  -1   2  -1   52.10    0.94
  -1   2  -1   52.13    0.94
  -1  -2   1   50.42    0.96
   1  -2  -1   51.10    0.99
   1  -2  -1   53.16    0.92
   1   2   1   52.65    0.92
  -1  -2   1   52.13    0.90
  -2   2   1  191.57    3.15
   2  -2   1  194.12    3.15
  -2   2   1  193.07    3.16
   2   2  -1  194.87    3.14
  -2  -2  -1  195.26    3.12
  -2  -2  -1  191.41    3.19
   2   2  -1  185.89    3.27
  -2   2  -1  195.09    3.20
  -2  -2   1  191.92    3.16
  -2  -2   1  201.82    3.33
   2   2   1  193.28    3.17
   2  -2  -1  192.73    3.18
  -2   2  -1  196.07    3.20
   2   2   1  195.30    3.32
   3   2  -1   21.52    0.69
  -3  -2  -1   20.26    0.64
   3   2  -1   22.10    0.95
  -3   2   1   22.05    0.69
   3  -2   1   20.64    0.66
   3  -2   1   21.66    0.68
  -3   2   1   21.19    0.69
  -3   2  -1   20.99    0.69
  -3   2  -1   20.32    0.68
   3   2   1   21.48    0.78
  -3  -2   1   21.32    0.65
   3   2   1   21.39    0.68
   3  -2  -1   22.05    0.68
   3  -2  -1   21.57    0.69
   4  -2   1    0.83    0.27
   4   2  -1    1.30    0.26
   4   2  -1    0.50    0.24
  -4  -2  -1    0.46    0.23
  -4   2   1    0.47    0.26
   4  -2   1    0.96    0.30
  -4   2   1    0.37    0.23
   4   2   1    0.93    0.28
   4  -2  -1    0.38    0.26
  -4   2  -1    0.57    0.23
  -4   2  -1    0.87    0.28
  -4  -2   1    0.81    0.25
   4  -2  -1    1.03    0.28
   4   2   1    0.72    0.24
  -5   2   1   10.74    0.63
  -5  -2  -1   11.41    0.63
   5   2  -1   11.07    0.64
   5  -2   1   11.81    0.65
   5   2  -1   10.59    0.60
   5   2   1   10.60    0.60
  -5   2  -1   11.33    0.62
  -5  -2   1   10.77    0.60
   5   2   1   10.86    0.65
   5  -2  -1   10.18    0.62
   6  -2   1   47.16    1.67
   6   2  -1   42.65    1.36
  -6   2   1   48.22    1.46
   6   2  -1   45.19    1.41
  -6   2   1   44.25    1.38
  -6  -2  -1   45.36    1.37
   6   2   1   41.20    1.32
   6   2   1   45.53    1.41
  -6  -2   1   45.31    1.37
  -6   2  -1   45.48    1.39
   6  -2  -1   43.38    1.59
  -6   2  -1   44.68    1.41
   7   2  -1    0.65    0.39
   7  -2   1    1.78    0.46
  -7   2   1    1.22    0.40
  -7  -2  -1    1.16    0.38
   7   2  -1    0.59    0.40
   7  -2  -1    1.23    0.40
  -7  -2   1    1.15    0.38
   7   2   1    0.85    0.42
   7   2   1    1.85    0.44
  -7   2  -1    1.77    0.44
  -8  -2  -1    1.52    0.47
   8   2  -1    2.15    0.53
   8  -2   1    1.57    0.51
  -8   2   1    1.40    0.49
   8   2   1    2.24    0.54
   8  -2  -1    2.70    0.52
  -8   2  -1    1.98    0.51
  -8  -2   1    2.33    0.51
  -9   2   1    2.15    0.61
   9  -2   1    1.55    0.57
  -9  -2  -1    0.60    0.49
   9   2  -1    2.18    0.60
  -9  -2   1    2.09    0.56
  -9   2  -1    1.43    0.51
   9  -2  -1    1.68    0.58
   9   2   1    1.37    0.57
  10  -2   1   -0.05    0.56
 -10   2   1   -0.14    0.52
  10  -2  -1   -0.05    0.53
 -10   2  -1    0.24    0.54
 -11   2   1    0.54    0.68
  11   2  -1    0.27    0.62
  11   2   1   -0.18    0.63
 -11   2  -1    0.42    0.71
   0   3  -1  167.14    2.55
   0   3  -1  167.65    2.56
   0   3   1  171.45    2.53
   0   3   1  167.89    2.53
  -1  -3  -1   29.18    0.54
  -1   3   1   30.15    0.62
   1  -3   1   30.76    0.60
   1   3  -1   29.69    0.59
   1  -3   1   30.62    0.60
   1   3  -1   31.85    0.74
  -1  -3  -1   30.47    0.55
  -1   3  -1   30.77    0.62
   1   3   1   29.62    0.58
  -1  -3   1   29.52    0.55
   1  -3  -1   30.34    0.58
   1   3   1   30.49    0.64
   1  -3  -1   29.34    0.58
  -1  -3   1   30.35    0.55
   2   3  -1   66.23    1.26
   2  -3   1   66.72    1.26
  -2  -3  -1   67.96    1.24
  -2   3   1   66.52    1.29
   2   3  -1   65.96    1.26
  -2  -3  -1   64.87    1.22
  -2   3   1   66.81    1.28
   2  -3   1   66.51    1.27
  -2   3  -1   68.02    1.30
   2   3   1   67.26    1.26
  -2   3  -1   64.86    1.29
   2   3   1   65.64    1.26
  -2  -3   1   66.39    1.24
  -2  -3   1   69.12    1.25
   2  -3  -1   67.27    1.27
   2  -3  -1   68.85    1.28
  -3   3   1   73.31    1.55
  -3  -3  -1   75.34    1.50
  -3   3   1   74.47    1.54
   3  -3   1   80.87    1.89
   3   3  -1   74.83    1.53
   3   3  -1   75.07    1.52
  -3   3  -1   75.36    1.54
  -3   3  -1   74.09    1.54
  -3  -3   1   73.81    1.48
   3   3   1   73.45    1.49
   3   3   1   73.69    1.51
  -4   3   1   34.39    1.00
   4  -3   1   34.69    0.99
   4   3  -1   34.98    0.98
   4   3  -1   34.65    1.00
   4   3   1   33.59    0.99
   4  -3  -1   34.86    0.99
  -4   3  -1   35.28    1.00
   4   3   1   33.63    0.97
   5  -3   1    3.93    0.44
   5   3  -1    3.09    0.39
  -5  -3  -1    3.65    0.41
  -5   3   1    3.43    0.44
   5   3  -1    4.34    0.47
  -5   3   1    3.38    0.42
   5  -3  -1    4.33    0.45
   5   3   1    3.35    0.43
  -5  -3   1    2.96    0.40
  -5   3  -1    3.93    0.44
  -5   3  -1    4.22    0.48
   5   3   1    4.37    0.47
  -6   3   1   17.03    0.89
  -6  -3  -1   16.12    0.80
   6   3  -1   16.27    1.32
   6  -3   1   16.74    0.85
   6   3  -1   16.93    0.82
  -6   3   1   15.58    0.83
   6  -3  -1   16.71    0.83
  -6   3  -1   17.30    0.90
  -6   3  -1   15.94    0.83
   6   3   1   18.42    1.32
   6   3   1   16.43    0.79
  -6  -3   1   16.57    0.82
   7   3  -1   21.15    1.04
  -7   3   1   22.52    1.05
  -7  -3  -1   22.23    1.02
   7   3  -1   20.47    1.02
  -7   3   1   23.07    1.08
   7  -3   1   22.20    1.07
   7  -3  -1   23.16    1.04
   7   3   1   21.38    1.08
  -7   3  -1   20.01    1.01
  -7  -3   1   20.45    0.98
   7   3   1   21.10    1.02
  -7   3  -1   21.11    1.07
  -8   3   1    0.53    0.43
   8   3  -1    0.52    0.43
  -8  -3  -1   -0.34    0.33
   8  -3   1    0.30    0.33
  -8   3  -1   -0.05    0.38
  -8  -3   1    0.30    0.38
   8   3   1    0.31    0.41
   8  -3  -1    0.39    0.37
  -9   3   1    5.33    0.81
   9   3  -1    5.36    0.79
   9  -3  -1    4.99    0.81
  -9   3  -1    3.26    0.70
   9   3   1    6.11    0.80
  -9  -3   1    4.60    1.05
  10   3  -1    2.03    0.64
  10   3   1    1.04    0.59
   0   4   1    0.55    0.05
   0   4  -1    0.57    0.07
   0   4  -1    0.48    0.07
   0   4   1    0.66    0.06
   1  -4   1   87.71    1.42
   1   4  -1   88.59    1.45
   1  -4   1   88.00    1.42
  -1   4   1   88.57    1.48
  -1   4   1   87.04    1.48
   1   4  -1   87.23    1.44
   1   4   1   88.63    1.43
   1  -4  -1   86.98    1.40
  -1   4  -1   86.56    1.48
   1  -4  -1   87.91    1.40
   1   4   1   87.23    1.42
  -1   4  -1   86.71    1.48
   2  -4   1    4.96    0.29
   2   4  -1    5.17    0.29
   2   4  -1    4.28    0.28
  -2   4   1    4.69    0.31
  -2  -4  -1    4.96    0.26
  -2  -4  -1    5.05    0.29
  -2   4   1    4.63    0.31
  -2   4  -1    5.09    0.32
   2   4   1    4.68    0.28
   2  -4  -1    4.74    0.28
  -2  -4   1    4.98    0.32
   2   4   1    4.36    0.28
  -2   4  -1    4.73    0.30
  -3  -4  -1   24.48    0.68
  -3   4   1   24.93    0.74
  -3   4   1   23.63    0.74
   3   4  -1   23.43    0.71
   3  -4   1   24.01    0.72
   3   4  -1   24.48    0.71
  -3   4  -1   24.03    0.76
  -3   4  -1   25.47    0.75
  -3  -4   1   25.00    0.69
   3   4   1   25.38    0.73
   3   4   1   24.71    0.73
   3  -4  -1   24.34    0.72
  -4   4   1    1.45    0.31
   4   4  -1    1.04    0.26
   4  -4   1    1.61    0.27
  -4  -4  -1    1.02    0.24
  -4   4   1    1.23    0.26
   4   4  -1    1.13    0.25
   4  -4  -1    1.23    0.26
   4   4   1    1.73    0.29
  -4  -4   1    1.12    0.25
  -4   4  -1    1.43    0.31
   4   4   1    1.68    0.29
  -4   4  -1    1.06    0.24
  -5  -4  -1    0.49    0.27
   5   4  -1    0.85    0.37
   5  -4   1    0.21    0.24
   5   4  -1    0.33    0.22
  -5   4   1    0.63    0.26
  -5   4   1    0.41    0.29
   5   4   1    0.11    0.21
   5  -4  -1    0.06    0.22
  -5   4  -1    0.34    0.29
   5   4   1    0.32    0.37
  -5   4  -1    0.23    0.22
  -5  -4   1    0.41    0.39
   6   4  -1    0.91    0.37
  -6   4   1    2.16    0.41
  -6   4   1    1.13    0.38
   6  -4   1    1.48    0.39
   6   4  -1    1.56    0.35
   6  -4  -1    1.56    0.39
  -6   4  -1    1.11    0.40
  -6   4  -1    2.05    0.38
   6   4   1    1.45    0.43
   6   4   1    1.13    0.32
  -7  -4  -1    0.50    0.34
  -7   4   1    1.82    0.45
   7   4  -1    0.73    0.35
   7   4  -1    0.41    0.37
  -7   4   1    0.20    0.40
   7  -4   1    0.49    0.34
  -7  -4   1    0.37    0.30
   7   4   1    0.52    0.38
   7  -4  -1    0.08    0.31
   7   4   1    0.87    0.33
  -7   4  -1    0.53    0.39
  -7   4  -1    0.44    0.42
  -8  -4  -1    1.21    0.43
   8  -4   1    1.52    0.45
  -8   4   1    0.90    0.49
   8   4  -1    2.41    0.55
  -8  -4   1    0.98    0.45
  -8   4  -1    0.35    0.46
   8   4   1    1.56    0.48
   8  -4  -1    1.41    0.42
  -9   4   1    5.83    0.85
   9   4  -1    6.08    0.80
   9   4   1    6.77    0.83
  -9   4  -1    7.36    0.89
 -10   4   1    1.41    0.66
  10   4  -1    1.45    0.59
 -10   4  -1    5.44    0.93
  10   4   1    2.21    0.62
   0   5  -1    5.40    0.16
   0   5  -1    5.36    0.16
  -1   5   1   63.27    1.32
  -1   5   1   61.28    1.09
   1   5  -1   61.18    1.05
   1   5  -1   60.24    1.05
  -1   5  -1   60.85    1.11
  -1   5  -1   60.34    1.09
   1   5   1   61.57    1.02
   1   5   1   59.76    1.02
  -2   5   1    3.90    0.29
  -2  -5  -1    3.69    0.23
   2   5  -1    4.12    0.27
   2  -5   1    3.79    0.25
  -2   5   1    3.83    0.29
   2   5  -1    4.03    0.27
  -2   5  -1    4.38    0.30
   2  -5  -1    4.03    0.25
   2   5   1    3.64    0.25
   2   5   1    3.38    0.25
  -2   5  -1    3.64    0.29
  -3   5   1   21.37    0.69
  -3  -5  -1   21.88    0.62
   3  -5   1   20.75    0.67
   3   5  -1   20.86    0.67
  -3   5   1   21.91    0.71
   3   5  -1   21.62    0.67
   3  -5  -1   22.38    0.76
   3   5   1   21.05    0.66
   3   5   1   21.71    0.67
  -3   5  -1   21.79    0.72
  -3   5  -1   19.99    0.68
  -3  -5   1   22.17    0.62
   4   5  -1    2.74    0.33
  -4   5   1    2.20    0.34
   4  -5   1    2.10    0.29
  -4  -5  -1    2.51    0.48
  -4   5   1    2.42    0.34
   4   5  -1    2.50    0.34
   4   5   1    1.50    0.30
   4  -5  -1    2.28    0.30
   4   5   1    2.57    0.32
  -4   5  -1    2.29    0.34
  -4   5  -1    2.82    0.35
   5   5  -1    1.51    0.38
  -5   5   1    1.91    0.35
   5  -5   1    2.18    0.35
  -5   5   1    1.87    0.39
   5   5  -1    1.68    0.32
  -5  -5  -1    1.64    0.31
   5   5   1    1.87    0.32
  -5   5  -1    2.34    0.42
   5   5   1    1.74    0.39
  -5  -5   1    1.29    0.30
   5  -5  -1    2.66    0.38
  -5   5  -1    2.16    0.37
  -6   5   1    1.21    0.33
  -6   5   1    1.14    0.38
   6   5  -1    0.95    0.38
  -6  -5  -1    1.72    0.36
   6   5  -1    1.14    0.35
  -6   5  -1    1.28    0.40
   6   5   1    1.32    0.43
   6   5   1    0.84    0.31
  -6  -5   1    0.68    0.32
  -6   5  -1    1.04    0.33
   7   5  -1    2.06    0.47
   7   5  -1    1.17    0.37
   7  -5   1    1.33    0.42
  -7  -5  -1    1.31    0.40
  -7   5   1    1.64    0.45
   7   5   1    1.28    0.37
  -7   5  -1    1.41    0.69
  -7   5  -1    1.23    0.43
   7   5   1    0.74    0.41
  -7  -5   1    1.64    0.38
   7  -5  -1    0.66    0.35
   8  -5   1    0.10    0.41
   8   5  -1    1.46    0.58
  -8   5   1    0.22    0.42
   8   5   1    0.45    0.51
   8  -5  -1   -0.03    0.39
  -8   5  -1    0.96    0.47
  -9   5   1    0.77    0.53
   9   5  -1    0.50    0.51
  -9   5  -1    1.45    0.57
   9   5   1    1.32    0.56
  10   5  -1    0.04    0.57
 -10   5   1    0.27    0.59
 -10   5  -1    0.25    0.61
  10   5   1   -0.73    0.52
   0   6  -1  203.63    3.08
  -1   6   1   31.41    0.65
   1   6  -1   31.06    0.59
  -1   6   1   31.83    0.65
   1   6  -1   31.43    0.59
   1   6   1   30.72    0.57
  -1   6  -1   31.66    0.65
   1   6   1   30.72    0.57
  -1   6  -1   32.23    0.66
   2  -6   1   17.34    0.45
  -2   6   1   16.55    0.61
   2   6  -1   16.85    0.49
  -2   6   1   17.98    0.54
   2   6  -1   17.63    0.49
  -2   6  -1   17.42    0.55
   2   6   1   17.33    0.49
   2   6   1   17.66    0.50
   2  -6  -1   17.80    0.45
  -2   6  -1   17.76    0.78
  -3   6   1    8.80    0.46
   3  -6   1    7.93    0.41
  -3   6   1    8.09    0.49
   3   6  -1    8.79    0.68
   3   6  -1    9.24    0.46
  -3  -6  -1    9.26    0.36
  -3   6  -1    9.31    0.51
  -3   6  -1    9.04    0.47
   3   6   1    9.00    0.45
  -3  -6   1    8.58    0.36
   3  -6  -1    8.85    0.46
   3   6   1    9.64    0.68
  -4  -6  -1    2.98    0.34
   4   6  -1    2.91    0.36
   4  -6   1    2.94    0.36
  -4   6   1    3.59    0.40
  -4   6   1    2.73    0.36
   4   6  -1    3.56    0.38
   4  -6  -1    3.62    0.37
  -4  -6   1    3.51    0.54
  -4   6  -1    3.53    0.42
   4   6   1    3.10    0.38
   4   6   1    3.03    0.37
  -4   6  -1    3.01    0.37
  -5   6   1    1.66    0.38
   5   6  -1    2.00    0.37
   5  -6   1    1.61    0.31
  -5  -6  -1    1.83    0.35
  -5   6   1    1.01    0.31
   5   6  -1    1.30    0.34
  -5   6  -1    1.10    0.32
  -5  -6   1    1.01    0.34
   5   6   1    0.91    0.30
  -5   6  -1    1.71    0.39
   5  -6  -1    1.95    0.33
   5   6   1    1.22    0.33
   6  -6   1    6.80    0.60
  -6   6   1    6.48    0.68
  -6   6   1    6.92    0.60
   6   6  -1    7.17    0.60
  -6  -6  -1    7.21    0.59
   6   6  -1    6.47    0.65
  -6  -6   1    6.86    0.58
   6   6   1    7.53    0.59
   6  -6  -1    6.97    0.59
   6   6   1    6.07    0.62
  -6   6  -1    6.48    0.68
  -6   6  -1    6.27    0.59
   7   6  -1   -0.08    0.32
   7   6  -1    0.45    0.33
  -7   6   1   -0.02    0.34
  -7   6   1   -0.01    0.37
  -7   6  -1    0.05    0.33
   7  -6  -1    0.00    0.35
   7   6   1   -0.15    0.28
  -7   6  -1   -0.61    0.32
   7   6   1    0.28    0.38
  -8   6   1    0.63    0.49
   8   6  -1    0.21    0.39
   8   6   1    1.16    0.47
  -8   6  -1    0.21    0.44
  -9   6   1    0.94    0.57
   9   6  -1    1.11    0.51
  -9   6  -1    1.04    0.58
   9   6   1    0.48    0.51
 -10   6   1    0.55    0.64
 -10   6  -1    0.58    0.68
  -1   7   1   17.13    0.42
   1   7  -1   16.43    0.35
   1   7  -1   17.20    0.35
  -1   7   1   16.72    0.51
  -1   7  -1   16.81    0.43
  -1   7  -1   16.49    0.43
   2   7  -1    5.92    0.29
   2   7  -1    5.43    0.32
  -2   7   1    5.52    0.40
  -2   7   1    6.29    0.34
  -2   7  -1    6.26    0.34
   2   7   1    5.87    0.28
   2   7   1    5.71    0.29
  -2   7  -1    5.88    0.41
   3   7  -1    9.03    0.44
  -3   7   1    8.98    0.49
  -3   7   1    8.87    0.47
   3   7  -1    9.40    0.45
  -3   7  -1    8.88    0.47
  -3   7  -1    8.51    0.49
   3   7   1    9.14    0.45
   3   7   1    9.13    0.43
  -4   7   1    8.53    0.56
   4   7  -1    8.20    0.50
  -4   7   1    8.87    0.55
   4   7  -1    8.67    0.53
   4  -7   1    7.61    0.48
  -4   7  -1    8.33    0.54
   4  -7  -1    8.54    0.50
   4   7   1    8.74    0.50
  -4   7  -1    8.59    0.56
   4   7   1    8.16    0.52
   5   7  -1    6.29    0.55
   5   7  -1    5.87    0.52
   5  -7   1    8.00    0.54
  -5   7   1    6.18    0.55
  -5   7   1    6.96    0.60
  -5   7  -1    6.29    0.54
   5   7   1    6.52    0.53
  -5   7  -1    7.84    0.62
   5   7   1    6.24    0.56
   5  -7  -1    6.77    0.58
   6   7  -1    1.79    0.41
  -6   7   1    2.82    0.46
  -6  -7  -1    0.88    0.33
  -6   7   1    2.17    0.49
   6  -7   1    1.63    0.39
   6   7  -1    1.93    0.38
   6   7   1    1.71    0.38
  -6   7  -1    1.65    0.38
   6  -7  -1    1.78    0.41
  -6  -7   1    1.09    0.36
  -6   7  -1    1.91    0.48
   6   7   1    2.50    0.42
  -7   7   1    1.87    0.51
   7   7  -1    2.54    0.52
  -7   7  -1    2.60    0.53
   7   7   1    2.74    0.52
   7   7   1    1.75    0.61
  -8   7   1    1.78    0.58
   8   7  -1    2.64    0.57
   8   7   1    2.02    0.53
  -8   7  -1    2.30    0.58
   9   7  -1    1.49    0.55
  -9   7   1    0.09    0.54
   9   7   1    1.05    0.53
  -9   7  -1    1.16    0.60
  -1   8   1    7.22    0.25
  -1   8   1    7.38    0.25
  -1   8  -1    7.25    0.27
  -1   8  -1    7.38    0.27
   2   8  -1    0.06    0.12
  -2   8   1   -0.01    0.23
  -2   8   1   -0.14    0.14
   2   8  -1    0.11    0.11
   2   8   1   -0.02    0.10
  -2   8  -1    0.09    0.15
   2   8   1    0.12    0.12
  -3   8   1    8.88    0.49
   3   8  -1    9.25    0.47
  -3   8   1    8.28    0.50
   3   8  -1    8.27    0.43
  -3   8  -1    8.41    0.49
  -3   8  -1    8.55    0.48
   3   8   1    9.51    0.44
   3   8   1    9.27    0.44
   4   8  -1    0.43    0.22
  -4   8   1    0.46    0.27
   4   8  -1    0.35    0.23
  -4   8   1    0.31    0.25
   4   8   1    0.48    0.24
  -4   8  -1    0.04    0.20
   4   8   1    0.07    0.21
  -4   8  -1    0.36    0.26
  -5   8   1    1.58    0.36
   5   8  -1    0.93    0.31
   5   8  -1    1.14    0.29
  -5   8   1    0.98    0.33
   5   8   1    0.69    0.28
  -5   8  -1    1.50    0.37
  -5   8  -1    1.10    0.33
   5   8   1    1.88    0.35
  -6   8   1    1.92    0.45
   6   8  -1    2.29    0.44
   6   8  -1    2.34    0.43
  -6   8   1    1.11    0.39
   6   8   1    2.67    0.45
  -6   8  -1    2.22    0.45
  -6   8  -1    2.82    0.48
   6   8   1    1.94    0.38
  -7   8   1    2.17    0.54
   7   8  -1    1.61    0.41
   7   8   1    1.93    0.48
  -7   8  -1    2.64    0.57
   8   8  -1    0.64    0.44
  -8   8   1    0.55    0.49
  -8   8  -1    0.99    0.49
   8   8   1    0.96    0.48
  -9   8   1    3.87    0.93
   9   8  -1    3.70    0.64
  -9   8  -1    2.62    0.87
   9   8   1    3.32    0.65
  -1   9  -1    0.11    0.13
  -1   9  -1    0.28    0.08
   2   9  -1    5.16    0.23
   2   9  -1    5.13    0.32
  -2   9   1    5.37    0.33
  -2   9   1    5.23    0.32
   2   9   1    5.42    0.21
  -2   9  -1    5.54    0.34
  -2   9  -1    5.93    0.34
   2   9   1    5.55    0.22
   3   9  -1    1.02    0.20
  -3   9   1    0.78    0.25
   3   9  -1    0.90    0.20
  -3   9   1    1.26    0.25
   3   9   1    1.07    0.20
   3   9   1    0.87    0.20
  -3   9  -1    1.13    0.25
  -3   9  -1    0.89    0.23
  -4   9   1    0.27    0.25
  -4   9   1    0.12    0.27
   4   9  -1    0.20    0.21
   4   9  -1    0.40    0.24
  -4   9  -1    0.33    0.26
   4   9   1    0.24    0.21
  -4   9  -1    0.78    0.28
   4   9   1    0.67    0.24
  -5   9   1    4.06    0.48
   5   9  -1    4.54    0.48
   5   9  -1    4.44    0.49
  -5   9   1    4.08    0.50
  -5   9  -1    4.07    0.49
  -5   9  -1    4.48    0.51
   5   9   1    4.33    0.46
   5   9   1    3.88    0.46
  -6   9   1    0.41    0.32
   6   9  -1    0.73    0.34
  -6   9   1    0.44    0.46
  -6   9  -1    0.41    0.32
   6   9   1    0.16    0.30
  -7   9   1    0.69    0.49
   7   9  -1    0.64    0.34
   7   9   1    1.38    0.41
  -7   9  -1    1.17    0.48
  -8   9   1    2.73    0.98
  -8   9  -1    1.09    0.84
   8   9   1    0.96    0.55
  -2  10   1    1.22    0.19
  -2  10   1    1.38    0.18
  -2  10  -1    1.69    0.21
  -2  10  -1    1.47    0.21
  -3  10   1    0.19    0.30
   3  10  -1    0.08    0.15
  -3  10   1    0.02    0.19
   3  10  -1    0.31    0.15
   3  10   1   -0.02    0.13
  -3  10  -1    0.15    0.21
   3  10   1    0.30    0.15
  -3  10  -1    0.01    0.20
  -4  10   1    1.62    0.33
   4  10  -1    1.25    0.27
   4  10  -1    1.27    0.25
  -4  10   1    1.46    0.29
   4  10   1    1.49    0.26
  -4  10  -1    0.96    0.28
   4  10   1    1.35    0.27
  -4  10  -1    1.26    0.32
  -5  10   1    0.33    0.30
  -5  10   1    0.73    0.34
   5  10  -1    0.65    0.28
  -5  10  -1    0.75    0.34
  -5  10  -1    0.24    0.30
   5  10   1    0.52    0.27
   6  10  -1    0.53    0.35
  -6  10   1    0.76    0.39
   6  10  -1    0.94    0.35
   6  10   1    1.06    0.37
   6  10   1    0.94    0.33
  -6  10  -1    0.52    0.37
  -7  10   1    0.68    0.48
   7  10  -1    0.24    0.45
  -7  10  -1    1.07    0.47
   7  10   1    0.26    0.52
  -2  11  -1    0.30    0.11
  -3  11   1    6.04    0.40
  -3  11   1    6.14    0.39
  -3  11  -1    5.66    0.39
  -3  11  -1    5.90    0.41
   4  11  -1    0.36    0.21
  -4  11   1    0.36    0.26
  -4  11   1    0.28    0.23
   4  11  -1    0.36    0.19
   4  11   1    0.21    0.19
  -4  11  -1    0.28    0.23
   4  11   1    0.31    0.18
  -4  11  -1    0.25    0.25
  -5  11   1    0.16    0.30
   5  11  -1    0.70    0.26
   5  11  -1    1.20    0.30
  -5  11   1    0.15    0.31
   5  11   1    0.63    0.28
  -5  11  -1    0.41    0.50
   5  11   1    0.67    0.28
  -5  11  -1    0.95    0.35
  -6  11   1    0.69    0.49
   6  11  -1    0.23    0.30
  -6  11  -1   -0.17    0.45
   6  11   1    0.37    0.29
  -7  11   1    0.06    0.39
   7  11  -1   -0.03    0.35
   7  11   1    0.58    0.38
  -7  11  -1    1.17    0.49
  -3  12   1    0.99    0.20
  -3  12   1    1.27    0.20
  -3  12  -1    0.73    0.19
  -4  12   1    1.86    0.30
  -4  12   1    1.35    0.30
   4  12  -1    1.40    0.17
   4  12  -1    1.71    0.19
  -4  12  -1    1.92    0.32
  -4  12  -1    1.69    0.32
   4  12   1    1.62    0.17
   4  12   1    1.25    0.15
   5  12  -1   -0.20    0.19
  -5  12   1    0.43    0.38
   5  12   1    0.20    0.22
  -6  12   1    0.12    0.34
   6  12  -1   -0.15    0.27
  -6  12  -1    0.46    0.39
   6  12   1    0.29    0.29
  -4  13   1    0.42    0.21
  -4  13  -1    0.69    0.22
   1   0   2   17.78    0.43
  -1   0   2   19.17    0.44
   1   0  -2   17.75    0.43
  -1   0  -2   18.25    0.44
   2   0   2  124.77    2.16
   2   0  -2  127.23    2.17
  -2   0   2  126.29    2.17
  -2   0   2  123.54    2.16
  -2   0  -2  125.62    2.16
  -2   0  -2  127.05    2.16
   2   0   2  126.75    2.17
   2   0  -2  124.64    2.16
  -3   0  -2   43.25    1.03
  -3   0   2   41.60    1.02
  -3   0   2   41.97    1.03
   3   0   2   42.21    1.02
   3   0   2   41.53    1.02
  -3   0  -2   41.97    1.02
   3   0  -2   43.52    1.04
   3   0  -2   43.71    1.06
   4   0   2   25.86    0.85
  -4   0   2   27.37    0.87
  -4   0  -2   28.10    0.89
  -4   0   2   26.69    0.86
   4   0  -2   27.21    0.87
   4   0  -2   27.39    1.28
  -4   0  -2   26.19    0.88
  -5   0   2    8.46    0.57
   5   0  -2    8.18    0.54
   5   0  -2    8.35    0.57
  -5   0  -2    8.42    0.56
   5   0   2    8.86    0.55
  -5   0   2    8.04    0.56
  -5   0  -2    8.32    0.56
   5   0   2    8.20    0.56
   6   0  -2   58.64    1.64
  -6   0   2   60.14    1.66
  -6   0  -2   58.69    1.63
   6   0   2   61.56    1.67
   7   0   2    4.32    0.59
  -7   0  -2    6.56    0.71
   7   0  -2    5.33    0.63
  -7   0   2    4.93    0.72
   8   0   2    0.18    0.39
   8   0  -2    0.87    0.47
  -8   0   2   -0.15    0.38
  -8   0  -2    0.60    0.42
  -9   0  -2    0.60    0.49
   9   0  -2    0.73    0.47
   9   0   2    0.27    0.45
  -9   0   2   -0.48    0.41
 -10   0  -2   -1.04    0.47
 -10   0   2   -0.25    0.55
  10   0  -2    0.98    0.60
  10   0   2    1.43    0.60
  11   0   2    1.25    0.92
  11   0  -2    0.56    0.79
   0  -1  -2    9.70    0.26
   1  -1   2   99.99    1.64
  -1   1   2  100.62    1.64
  -1   1   2   96.22    1.63
   1   1  -2   98.94    1.63
  -1  -1  -2  101.36    1.63
   1   1  -2   95.81    1.63
  -1   1  -2   98.32    1.64
   1   1   2   97.24    1.63
  -1  -1   2   98.57    1.63
   1  -1  -2  101.88    1.65
  -1   1  -2   98.15    1.65
   1   1   2  100.18    1.64
   2  -1   2   26.26    0.90
  -2   1   2   26.24    0.68
   2   1  -2   26.73    0.66
   2  -1   2   25.91    0.67
  -2  -1  -2   25.37    0.65
  -2  -1  -2   27.01    0.66
   2   1  -2   25.62    0.66
  -2   1   2   26.81    0.67
  -2  -1   2   25.92    0.65
   2  -1  -2   24.68    0.90
  -2   1  -2   26.30    0.67
  -2  -1   2   26.76    0.66
   2   1   2   25.34    0.67
   2   1   2   25.88    0.66
  -2   1  -2   26.07    0.67
   2  -1  -2   26.06    0.66
  -3  -1  -2    2.07    0.27
  -3   1   2    2.07    0.28
   3   1  -2    1.96    0.27
   3   1  -2    1.57    0.43
  -3   1   2    2.15    0.28
   3  -1   2    1.53    0.26
   3  -1   2    1.68    0.28
  -3  -1  -2    2.11    0.28
  -3  -1   2    1.81    0.27
  -3   1  -2    1.29    0.26
   3   1   2    2.20    0.28
  -3  -1   2    1.95    0.27
  -3   1  -2    1.79    0.27
   3  -1  -2    2.43    0.29
   3  -1  -2    2.43    0.30
  -4   1   2    0.78    0.26
  -4  -1  -2    0.39    0.24
   4  -1   2    0.84    0.28
   4   1  -2    0.71    0.26
  -4   1   2    0.95    0.28
   4   1  -2    0.86    0.27
   4  -1   2    0.77    0.26
  -4  -1  -2    0.96    0.27
  -4   1  -2    0.30    0.26
  -4   1  -2    0.53    0.25
  -4  -1   2    0.64    0.25
   4  -1  -2    0.88    0.27
  -4  -1   2    0.69    0.25
   4  -1  -2    0.93    0.27
   4   1   2    0.27    0.23
   4   1   2    0.90    0.28
  -5   1   2   47.15    1.32
   5   1  -2   48.89    1.33
   5   1  -2   44.55    1.28
   5  -1   2   47.20    1.75
  -5  -1  -2   47.95    1.31
  -5  -1   2   46.10    1.29
   5   1   2   46.69    1.32
  -5   1  -2   45.99    1.52
   5  -1  -2   45.96    1.51
  -5   1  -2   47.80    1.32
   5   1   2   47.47    1.30
  -6   1   2   14.68    0.93
   6   1  -2   17.07    0.87
   6  -1   2   15.97    0.83
   6   1  -2   15.16    0.80
   6  -1  -2   17.25    0.87
   6   1   2   16.44    0.88
   6   1   2   16.07    0.83
  -6  -1   2   15.99    0.99
  -6   1  -2   15.41    1.20
  -7  -1  -2   27.26    1.14
   7  -1   2   27.63    1.24
  -7   1   2   27.51    1.18
   7   1  -2   27.73    1.18
   7   1   2   25.39    1.15
  -7   1  -2   26.22    1.16
   7  -1  -2   25.85    1.14
  -7  -1   2   26.10    1.13
  -8  -1  -2    0.97    0.43
   8  -1   2    1.36    0.46
  -8   1   2    0.94    0.48
   8   1  -2    0.32    0.42
  -8  -1   2    1.03    0.41
   8  -1  -2    1.25    0.45
  -8   1  -2    1.05    0.45
   8   1   2    1.11    0.48
  -9   1   2    3.80    0.67
   9  -1   2    4.84    0.87
  -9  -1  -2    5.28    0.73
   9   1  -2    5.11    0.75
   9  -1  -2    5.70    0.82
  -9   1  -2    5.76    0.79
   9   1   2    4.29    0.72
  -9  -1   2    4.79    0.72
  10  -1   2    0.48    0.55
  10   1  -2    0.25    0.55
 -10   1   2    0.02    0.51
  10  -1  -2    0.67    0.54
 -10   1  -2   -0.06    0.49
  10   1   2    1.08    0.60
 -10  -1   2   -0.03    0.71
  11   1  -2    0.47    0.60
  11   1   2   -0.20    0.62
   0   2   2  190.97    2.91
   0  -2   2  187.43    2.91
   0  -2  -2  193.72    2.90
   0  -2  -2  192.08    2.90
   0  -2   2  191.94    2.92
   0   2   2  190.96    2.91
   0   2  -2  189.76    2.93
   1  -2   2  117.00    1.89
  -1  -2  -2  112.66    1.85
   1   2  -2  117.82    1.88
  -1   2   2  115.23    1.89
  -1   2   2  116.08    1.89
  -1  -2  -2  116.77    1.86
   1  -2   2  115.28    1.89
   1   2  -2  113.89    1.88
  -1   2  -2  119.47    1.92
   1  -2  -2  114.35    1.90
   1   2   2  115.48    1.89
   1   2   2  117.70    1.90
  -1  -2   2  118.50    1.89
  -1   2  -2  114.60    1.92
  -1  -2   2  119.12    1.89
   1  -2  -2  116.49    1.90
   2  -2   2   61.65    1.21
  -2  -2  -2   60.10    1.18
  -2   2   2   61.08    1.22
   2   2  -2   66.74    1.54
   2   2  -2   62.63    1.21
  -2   2   2   60.89    1.25
  -2  -2  -2   63.79    1.33
   2  -2  -2   61.46    1.20
   2   2   2   62.71    1.20
  -2  -2   2   61.62    1.19
  -2   2  -2   61.03    1.25
  -2   2  -2   61.32    1.22
  -3   2   2   78.57    1.60
   3  -2   2   79.43    1.59
   3   2  -2   79.07    2.00
  -3   2   2   76.86    1.60
   3   2  -2   77.98    1.59
   3  -2   2   80.30    1.59
  -3  -2  -2   79.88    1.57
  -3  -2   2   81.35    1.57
  -3  -2   2   65.71    1.51
   3   2   2   87.68    2.09
  -3   2  -2   79.39    1.60
  -3   2  -2   78.62    1.60
   3  -2  -2   78.14    1.58
   3  -2  -2   80.25    1.59
   3   2   2   78.02    1.58
  -4  -2  -2    5.54    0.43
   4  -2   2    5.36    0.49
   4  -2   2    5.55    0.46
   4   2  -2    5.82    0.43
  -4   2   2    5.58    0.47
  -4   2   2    6.03    0.46
   4   2  -2    5.26    0.44
   4   2   2    5.87    0.46
   4  -2  -2    5.67    0.44
   4   2   2    6.29    0.44
  -4   2  -2    5.94    0.44
  -4  -2   2    5.19    0.42
  -4   2  -2    6.32    0.48
   5   2  -2   10.58    0.60
  -5   2   2    9.91    0.61
   5  -2   2   11.87    0.65
   5   2  -2   10.90    0.64
  -5  -2  -2   11.81    0.63
   5  -2  -2   10.78    0.62
  -5   2  -2    9.70    0.60
  -5  -2   2   11.18    0.62
   5   2   2   11.99    0.63
   5   2   2   11.44    0.67
  -6  -2  -2   19.20    0.87
   6   2  -2   17.55    0.90
   6  -2   2   21.18    1.42
  -6   2   2   17.65    0.88
   6   2  -2   19.52    0.91
  -6   2   2   18.10    0.92
   6   2   2   17.24    0.86
   6  -2  -2   17.70    1.03
  -6   2  -2   20.57    0.96
  -6  -2   2   17.39    0.86
  -6   2  -2   17.72    0.90
   6   2   2   19.02    0.93
   7   2  -2    1.71    0.46
  -7   2   2    1.84    0.45
   7  -2   2    1.92    0.46
  -7  -2  -2    2.03    0.43
   7   2  -2    2.13    0.46
   7  -2  -2    2.66    0.50
   7   2   2    2.29    0.51
   7   2   2    1.53    0.44
  -7  -2   2    2.88    0.47
  -7   2  -2    2.42    0.49
  -8   2   2    1.51    0.48
   8   2  -2    1.89    0.53
  -8  -2  -2    1.26    0.45
  -8   2  -2    2.81    0.56
   8   2   2    1.31    0.48
   8  -2  -2    1.71    0.55
  -8  -2   2    1.46    0.46
   9  -2   2    7.31    0.86
  -9   2   2    6.77    0.85
   9   2  -2    6.68    0.84
  -9  -2  -2    6.45    0.80
   9  -2  -2    6.47    0.84
   9   2   2    7.03    0.87
  -9   2  -2    7.83    0.86
  -9  -2   2    6.33    0.78
 -10   2   2    0.79    0.57
  10  -2   2    0.75    0.60
 -10   2  -2    1.45    0.62
  10  -2  -2   -0.06    0.52
 -11   2   2    0.12    0.72
  11   2  -2   -0.06    0.58
 -11   2  -2   -0.23    0.66
  11   2   2    0.69    0.71
   0  -3   2   20.19    0.37
   0   3  -2   20.91    0.41
   0   3   2   20.27    0.39
   0  -3   2   19.96    0.37
   0   3   2   20.05    0.39
   1  -3   2  150.32    2.39
  -1   3   2  149.28    2.43
   1   3  -2  148.09    2.38
  -1  -3  -2  149.87    2.34
   1  -3   2  151.25    2.39
   1   3  -2  148.48    2.46
  -1   3   2  148.89    2.40
  -1  -3  -2  152.72    2.34
  -1  -3   2  151.12    2.36
   1   3   2  148.79    2.44
   1   3   2  148.96    2.37
  -1  -3   2  151.07    2.36
  -1   3  -2  147.68    2.41
   1  -3  -2  152.73    2.38
  -1   3  -2  147.81    2.44
   1  -3  -2  151.42    2.38
  -2   3   2    5.20    0.32
   2   3  -2    4.41    0.29
  -2  -3  -2    4.07    0.25
  -2   3   2    4.75    0.30
   2  -3   2    4.29    0.29
  -2  -3  -2    4.75    0.27
   2  -3   2    4.48    0.28
   2   3  -2    4.87    0.29
  -2   3  -2    4.27    0.30
   2  -3  -2    4.49    0.29
   2  -3  -2    4.39    0.28
  -2   3  -2    4.73    0.31
  -2  -3   2    4.62    0.27
  -2  -3   2    4.47    0.27
   2   3   2    4.73    0.28
   2   3   2    4.31    0.28
  -3   3   2   22.37    0.71
  -3   3   2   21.22    0.70
   3   3  -2   21.83    0.68
   3   3  -2   23.02    0.71
  -3  -3  -2   22.98    0.68
  -3  -3   2   22.83    0.68
   3   3   2   22.32    0.70
  -3   3  -2   21.47    0.70
   3   3   2   21.37    0.68
  -3   3  -2   21.95    0.72
   4  -3   2   10.93    0.56
   4   3  -2    9.75    0.54
   4   3  -2   10.98    0.56
  -4   3   2   11.42    0.57
  -4   3   2   11.28    0.71
  -4   3  -2   10.67    0.56
   4   3   2   10.95    0.57
   4   3   2   10.27    0.53
   4  -3  -2   10.50    0.54
  -4   3  -2   10.64    0.84
  -5  -3  -2    5.18    0.47
   5  -3   2    4.23    0.46
  -5   3   2    4.76    0.50
  -5   3   2    4.23    0.47
   5   3  -2    5.12    0.52
   5   3  -2    4.34    0.45
   5   3   2    4.23    0.45
  -5  -3   2    3.96    0.43
   5  -3  -2    4.30    0.47
   5   3   2    4.08    0.48
  -5   3  -2    4.63    0.48
  -5   3  -2    4.79    0.49
  -6   3   2    0.85    0.35
   6   3  -2    0.91    0.32
  -6  -3  -2    0.29    0.29
   6  -3   2    1.41    0.37
  -6   3   2    0.64    0.37
   6   3  -2    0.69    0.42
   6   3   2    1.19    0.30
  -6  -3   2    0.79    0.33
   6   3   2    0.79    0.42
   6  -3  -2    0.23    0.31
  -6   3  -2    0.37    0.35
  -6   3  -2    0.78    0.34
  -7   3   2    1.70    0.45
   7   3  -2    1.76    0.46
   7  -3   2    1.62    0.49
  -7  -3  -2    1.18    0.36
   7   3  -2    1.71    0.47
  -7   3   2    1.07    0.43
  -7  -3   2    2.01    0.43
  -7   3  -2    2.34    0.52
   7   3   2    0.76    0.40
   7  -3  -2    1.70    0.41
  -7   3  -2    1.81    0.45
   7   3   2    1.33    0.44
   8  -3   2    0.58    0.34
   8   3  -2    0.17    0.38
  -8   3   2    0.30    0.41
  -8  -3  -2   -0.22    0.36
   8   3   2    0.81    0.47
   8  -3  -2    0.92    0.38
  -8   3  -2    0.38    0.43
  -9   3   2    0.50    0.56
   9   3  -2    1.28    0.55
  -9  -3   2    1.08    0.88
  -9   3  -2    1.27    0.57
   9  -3  -2    1.86    0.62
   9   3   2    1.98    0.60
  10   3  -2    2.84    0.67
  10   3   2    2.30    0.64
   0   4  -2   80.22    1.30
   0   4   2   80.05    1.27
   0   4   2   80.02    1.27
  -1   4   2    3.43    0.21
   1   4  -2    3.17    0.19
   1  -4   2    3.48    0.19
   1   4  -2    3.52    0.19
  -1  -4  -2    3.40    0.11
  -1  -4  -2    3.48    0.11
  -1   4   2    3.61    0.21
   1  -4   2    3.54    0.18
   1   4   2    3.29    0.18
   1  -4  -2    3.22    0.17
  -1   4  -2    3.66    0.22
  -1   4  -2    3.87    0.22
   1   4   2    3.45    0.18
  -1  -4   2    3.51    0.14
   1  -4  -2    3.21    0.17
  -2  -4  -2   24.75    0.65
  -2   4   2   26.30    0.68
   2   4  -2   27.20    0.66
   2  -4   2   25.71    0.65
   2   4  -2   24.74    0.64
  -2   4   2   25.82    0.67
   2  -4  -2   25.70    0.64
  -2   4  -2   24.86    0.68
  -2  -4   2   26.23    0.84
   2   4   2   25.75    0.64
  -2   4  -2   25.83    0.68
   2   4   2   26.41    0.65
  -3   4   2   27.15    0.79
   3  -4   2   28.42    0.79
  -3   4   2   27.51    0.81
  -3  -4  -2   27.98    0.74
   3   4  -2   27.92    0.79
   3   4  -2   27.99    0.78
  -3   4  -2   28.18    0.81
  -3  -4   2   29.18    0.76
   3   4   2   27.46    0.78
   3  -4  -2   27.38    0.77
   3   4   2   27.12    0.77
  -3   4  -2   28.65    0.83
  -4   4   2   28.24    0.91
  -4   4   2   27.21    0.88
   4   4  -2   28.59    0.87
   4  -4   2   27.58    1.21
  -4  -4  -2   26.55    0.83
   4   4  -2   27.26    0.88
  -4  -4   2   26.51    0.82
   4   4   2   26.23    0.86
  -4   4  -2   27.15    0.90
  -4   4  -2   27.87    0.88
   4   4   2   27.09    0.85
   4  -4  -2   25.21    0.88
   5   4  -2    0.74    0.53
  -5   4   2    0.36    0.24
   5   4  -2   -0.17    0.20
  -5  -4  -2    0.33    0.28
   5  -4   2   -0.09    0.23
  -5   4   2    0.34    0.27
   5   4   2    0.13    0.23
   5  -4  -2    0.35    0.25
  -5   4  -2   -0.13    0.22
  -5   4  -2   -0.04    0.28
   5   4   2    0.78    0.51
  -6   4   2   29.35    1.11
   6   4  -2   29.83    1.09
  -6   4   2   28.65    1.13
   6   4  -2   30.31    1.15
   6  -4   2   30.47    1.12
  -6   4  -2   29.95    1.18
   6  -4  -2   30.59    1.12
   6   4   2   31.23    1.17
  -6   4  -2   31.56    1.19
   6   4   2   30.95    1.10
  -7   4   2    0.49    0.37
  -7   4   2    0.16    0.40
   7  -4   2    0.11    0.31
   7   4  -2    0.76    0.40
  -7  -4  -2    0.37    0.32
   7   4  -2    0.69    0.34
  -7  -4   2    0.32    0.35
  -7   4  -2    1.38    0.44
   7  -4  -2    0.49    0.34
   7   4   2    0.87    0.40
   7   4   2    0.17    0.31
  -7   4  -2   -0.27    0.39
   8  -4   2    3.09    0.54
  -8   4   2    3.03    0.62
  -8  -4  -2    2.56    0.54
   8   4  -2    2.16    0.53
  -8   4  -2    1.47    0.53
  -8  -4   2    1.85    0.49
   8  -4  -2    1.35    0.44
   8   4   2    1.80    0.53
  -9   4   2    1.67    0.60
   9   4  -2    2.26    0.60
  -9   4  -2    2.33    0.63
   9   4   2    2.00    0.59
 -10   4   2    2.12    0.69
  10   4  -2    3.13    0.69
 -10   4  -2    1.68    0.68
  10   4   2    2.30    0.63
   0   5  -2   65.71    1.08
   0   5   2   64.06    1.04
   0   5   2   64.29    1.04
   0   5  -2   64.28    1.08
  -1   5   2   38.25    0.83
   1  -5   2   39.26    0.68
   1   5  -2   39.81    0.77
   1   5  -2   39.91    0.75
  -1   5   2   39.76    0.78
  -1   5  -2   39.56    0.79
   1   5   2   39.86    0.73
   1   5   2   39.53    0.73
  -1   5  -2   39.24    0.82
   2   5  -2    2.19    0.22
  -2   5   2    1.90    0.22
   2   5  -2    1.87    0.20
  -2   5   2    1.92    0.23
  -2  -5  -2    2.02    0.24
   2  -5   2    1.58    0.18
  -2   5  -2    1.89    0.23
   2   5   2    2.00    0.20
   2   5   2    1.61    0.19
  -2   5  -2    1.90    0.23
   2  -5  -2    1.89    0.20
  -2  -5   2    2.27    0.25
   3   5  -2    7.05    0.40
  -3   5   2    6.87    0.43
   3  -5   2    6.72    0.39
  -3   5   2    7.19    0.42
  -3  -5  -2    7.29    0.36
   3   5  -2    6.82    0.40
  -3  -5   2    7.01    0.36
   3   5   2    7.31    0.41
  -3   5  -2    6.77    0.42
   3  -5  -2    6.71    0.44
  -3   5  -2    6.70    0.43
   3   5   2    6.80    0.39
   4  -5   2    1.07    0.23
  -4   5   2    0.82    0.25
   4   5  -2    0.73    0.29
   4   5  -2    1.14    0.24
  -4   5   2    1.33    0.31
  -4  -5  -2    1.31    0.40
  -4   5  -2    1.47    0.31
   4   5   2    1.15    0.24
  -4   5  -2    0.62    0.23
   4  -5  -2    1.31    0.25
  -4  -5   2    1.45    0.38
   4   5   2    0.95    0.29
   5  -5   2   13.04    0.69
  -5  -5  -2   12.14    0.63
   5   5  -2   13.60    0.72
  -5   5   2   13.51    0.70
  -5   5   2   14.17    0.76
   5   5  -2   13.35    0.68
  -5  -5   2   13.40    0.65
   5  -5  -2   13.25    0.67
  -5   5  -2   12.77    0.72
   5   5   2   12.80    0.65
  -5   5  -2   12.98    0.68
   5   5   2   12.41    0.70
  -6   5   2    2.90    0.43
   6   5  -2    3.25    0.50
  -6   5   2    1.93    0.43
  -6  -5  -2    3.00    0.42
   6   5  -2    2.68    0.43
   6   5   2    2.45    0.47
   6   5   2    2.60    0.44
  -6   5  -2    3.18    0.50
  -6   5  -2    3.20    0.46
  -6  -5   2    2.90    0.45
  -7   5   2   -0.04    0.37
   7  -5   2    0.77    0.37
   7   5  -2    0.56    0.34
  -7  -5  -2    0.91    0.34
   7   5  -2    1.02    0.41
  -7   5  -2    0.52    0.41
  -7  -5   2    0.55    0.33
   7   5   2    0.14    0.29
  -7   5  -2    0.26    0.40
   7  -5  -2    0.75    0.35
   7   5   2    0.91    0.44
   8   5  -2    0.57    0.57
   8  -5   2    0.45    0.40
  -8   5   2    0.22    0.41
  -8   5  -2    0.25    0.42
   8  -5  -2   -0.63    0.38
   8   5   2   -0.02    0.61
  -9   5   2    0.25    0.52
   9   5  -2    0.22    0.50
  -9   5  -2    0.65    0.53
   9   5   2    0.77    0.50
  10   5  -2    1.02    0.63
 -10   5   2    1.23    0.63
 -10   5  -2    0.45    0.64
  10   5   2   -0.03    0.59
   0   6  -2    7.69    0.23
   0   6  -2    7.77    0.23
   0   6   2    7.26    0.18
   1   6  -2    9.78    0.29
  -1   6   2   10.03    0.32
   1   6  -2    9.76    0.29
  -1   6   2    9.60    0.31
  -1   6  -2   10.30    0.34
  -1   6  -2    9.71    0.33
   1   6   2    9.84    0.27
   1   6   2    9.72    0.27
  -2   6   2   16.79    0.66
   2   6  -2   16.66    0.49
  -2   6   2   16.13    0.53
   2   6  -2   15.89    0.48
   2  -6   2   16.25    0.45
  -2   6  -2   15.14    0.53
   2   6   2   15.93    0.48
   2  -6  -2   16.62    0.43
  -2   6  -2   16.55    0.64
   2   6   2   15.78    0.47
   3  -6   2   15.63    0.55
   3   6  -2   15.54    0.65
   3   6  -2   15.38    0.67
  -3   6   2   15.69    0.60
  -3  -6  -2   15.19    0.48
  -3   6   2   16.12    0.73
  -3   6  -2   14.42    0.71
   3  -6  -2   14.86    0.56
  -3  -6   2   14.90    0.48
   3   6   2   14.97    0.64
  -3   6  -2   15.59    0.60
   4  -6   2   20.87    0.75
   4   6  -2   21.71    0.78
  -4  -6  -2   20.37    0.75
  -4   6   2   21.89    0.82
  -4   6   2   20.73    0.78
   4   6  -2   21.07    0.76
   4  -6  -2   20.28    0.75
  -4   6  -2   21.96    0.83
  -4   6  -2   20.83    0.78
   4   6   2   20.61    0.75
   4   6   2   22.22    0.79
  -5   6   2    4.20    0.50
  -5  -6  -2    4.48    0.45
   5   6  -2    4.52    0.50
   5  -6   2    4.07    0.44
   5   6  -2    4.58    0.48
  -5   6   2    3.60    0.44
   5   6   2    3.21    0.44
  -5  -6   2    4.21    0.45
  -5   6  -2    4.01    0.49
   5  -6  -2    3.48    0.40
   5   6   2    3.94    0.46
  -5   6  -2    4.02    0.46
  -6   6   2    9.10    0.75
  -6  -6  -2   10.13    0.65
   6   6  -2    9.84    0.73
   6  -6   2    9.43    0.68
  -6   6   2    9.18    0.66
   6   6  -2    8.44    0.64
  -6   6  -2   10.85    0.70
   6   6   2   10.09    0.74
  -6  -6   2    9.61    0.65
   6  -6  -2    9.56    0.65
  -6   6  -2   10.11    0.77
   6   6   2    9.39    0.65
  -7   6   2    0.85    0.41
   7   6  -2    0.61    0.34
  -7   6   2    0.45    0.40
   7   6  -2    0.26    0.36
   7  -6  -2    0.46    0.44
   7   6   2    0.57    0.32
  -7   6  -2    0.33    0.41
  -7   6  -2   -0.05    0.38
   7   6   2    0.68    0.40
  -8   6   2    1.13    0.52
   8   6  -2    2.06    0.53
  -8   6  -2    2.16    0.56
   8   6   2    2.37    0.54
   9   6  -2    5.77    0.81
  -9   6   2    6.17    0.88
  -9   6  -2    7.23    0.91
   9   6   2    5.57    0.79
 -10   6   2    1.11    0.66
 -10   6  -2    0.52    0.70
  10   6   2   -0.60    0.95
   0   7  -2    8.58    0.24
   0   7  -2    8.24    0.22
   1   7  -2    1.82    0.15
  -1   7   2    2.09    0.21
  -1   7   2    2.03    0.17
   1   7   2    1.83    0.12
  -1   7  -2    1.70    0.17
   1   7   2    1.82    0.12
  -1   7  -2    1.77    0.19
   2   7  -2    1.90    0.20
   2   7  -2    1.50    0.32
  -2   7   2    1.50    0.22
  -2   7   2    1.84    0.22
   2   7   2    1.45    0.22
  -2   7  -2    1.47    0.22
  -2   7  -2    1.54    0.23
   2   7   2    1.60    0.18
  -3   7   2    2.37    0.30
  -3   7   2    2.55    0.32
   3   7  -2    2.54    0.29
   3   7  -2    2.85    0.31
  -3   7  -2    2.04    0.29
   3   7   2    1.94    0.26
   3   7   2    2.61    0.27
  -3   7  -2    3.33    0.36
  -4   7   2    5.54    0.49
  -4   7   2    5.59    0.49
   4  -7   2    4.56    0.42
   4   7  -2    5.28    0.46
   4   7  -2    5.35    0.44
  -4   7  -2    5.58    0.50
  -4   7  -2    5.46    0.48
   4  -7  -2    5.51    0.43
   4   7   2    5.20    0.42
   4   7   2    4.23    0.44
   5   7  -2    0.63    0.28
   5   7  -2    0.26    0.26
  -5   7   2    0.26    0.26
   5  -7   2    0.03    0.24
  -5   7   2    0.43    0.31
  -5   7  -2    0.30    0.30
   5  -7  -2    0.14    0.30
  -5   7  -2    1.08    0.29
   5   7   2    0.47    0.27
   5   7   2    0.20    0.28
  -6   7   2    2.75    0.51
  -6   7   2    3.01    0.46
   6  -7   2    2.19    0.42
   6   7  -2    2.55    0.44
  -6  -7  -2    2.41    0.41
   6   7  -2    2.64    0.43
   6   7   2    2.46    0.43
   6  -7  -2    2.51    0.47
  -6   7  -2    3.39    0.55
   6   7   2    2.45    0.41
  -6  -7   2    2.67    0.44
  -6   7  -2    3.44    0.47
  -7   7   2    1.65    0.49
   7   7  -2    1.19    0.45
  -7   7  -2    1.43    0.48
   7   7   2    1.58    0.47
   8   7  -2    1.72    0.50
  -8   7   2    1.38    0.53
  -8   7  -2    1.66    0.57
   8   7   2    1.87    0.51
   9   7  -2    1.63    0.56
  -9   7   2    1.37    0.60
   9   7   2    2.16    0.61
  -9   7  -2    2.38    0.66
  -1   8   2    6.66    0.25
   1   8  -2    6.94    0.19
  -1   8   2    6.83    0.25
  -1   8  -2    6.91    0.28
  -1   8  -2    6.88    0.28
   2   8  -2    3.33    0.24
   2   8  -2    3.76    0.25
  -2   8   2    3.04    0.29
   2   8   2    2.99    0.22
   2   8   2    3.04    0.23
  -2   8  -2    3.74    0.31
  -3   8   2    6.67    0.45
   3   8  -2    7.27    0.41
   3   8  -2    6.36    0.58
  -3   8   2    7.15    0.47
   3   8   2    7.27    0.40
  -3   8  -2    6.82    0.47
   3   8   2    7.03    0.41
  -3   8  -2    6.96    0.46
  -4   8   2    0.19    0.27
   4   8  -2    0.41    0.24
  -4   8   2    0.30    0.25
   4   8  -2    0.27    0.22
   4   8   2    0.25    0.23
   4   8   2    0.67    0.24
  -4   8  -2    0.51    0.27
  -4   8  -2    0.01    0.23
   5   8  -2    1.14    0.34
  -5   8   2    1.60    0.38
   5   8  -2    1.26    0.31
  -5   8   2    1.06    0.32
  -5   8  -2    1.40    0.38
  -5   8  -2    1.91    0.36
   5   8   2    1.36    0.34
   5   8   2    1.47    0.32
  -6   8   2    2.16    0.46
   6   8  -2    1.94    0.40
  -6   8   2    1.68    0.40
   6   8  -2    1.61    0.37
  -6   8  -2    1.69    0.42
   6   8   2    1.98    0.39
   6   8   2    1.62    0.38
  -6   8  -2    1.28    0.38
  -7   8   2    0.29    0.43
   7   8  -2    0.85    0.35
  -7   8  -2    0.61    0.42
   7   8   2    0.15    0.35
   8   8  -2    0.31    0.40
  -8   8   2    0.84    0.49
  -8   8  -2    1.18    0.51
   8   8   2    0.26    0.41
  -9   8   2    0.94    0.70
   9   8  -2    0.60    0.47
   9   8   2    1.08    0.52
  -9   8  -2    0.61    0.67
  -1   9  -2    2.26    0.18
  -2   9   2    0.59    0.17
   2   9  -2    0.63    0.14
  -2   9   2    0.92    0.18
  -2   9  -2    0.48    0.18
  -2   9  -2    0.56    0.18
   2   9   2    0.75    0.12
   2   9   2    0.50    0.11
  -3   9   2    1.96    0.30
  -3   9   2    1.92    0.29
   3   9  -2    2.20    0.26
   3   9  -2    2.22    0.27
   3   9   2    2.55    0.27
   3   9   2    2.61    0.27
  -3   9  -2    1.85    0.30
  -3   9  -2    2.49    0.33
   4   9  -2    0.03    0.21
   4   9  -2   -0.24    0.18
  -4   9   2   -0.25    0.26
  -4   9   2    0.24    0.24
  -4   9  -2    0.16    0.24
   4   9   2    0.08    0.21
   4   9   2   -0.25    0.19
  -4   9  -2    0.05    0.24
  -5   9   2    0.24    0.29
   5   9  -2    0.38    0.25
  -5   9   2    0.03    0.30
   5   9  -2    0.01    0.26
  -5   9  -2    0.53    0.32
   5   9   2    0.18    0.26
   5   9   2    0.13    0.24
  -6   9   2    0.83    0.36
   6   9  -2    0.26    0.32
   6   9   2    0.30    0.32
  -6   9  -2    0.53    0.35
   7   9  -2    0.28    0.35
  -7   9   2    0.73    0.44
   7   9   2    0.64    0.37
  -7   9  -2    0.23    0.41
   8   9  -2    0.53    0.53
  -8   9   2   -0.46    0.89
  -8   9  -2    0.22    0.88
   8   9   2    0.72    0.52
  -2  10   2    0.71    0.17
  -2  10   2    0.51    0.15
  -2  10  -2    0.71    0.18
  -2  10  -2    0.88    0.18
   3  10  -2    2.50    0.25
  -3  10   2    1.60    0.40
  -3  10   2    2.66    0.32
   3  10  -2    2.75    0.28
  -3  10  -2    2.72    0.31
  -3  10  -2    1.74    0.29
   3  10   2    2.47    0.24
   3  10   2    2.34    0.25
  -4  10   2    5.38    0.51
   4  10  -2    5.62    0.42
   4  10  -2    5.84    0.44
  -4  10   2    5.89    0.48
  -4  10  -2    5.32    0.52
   4  10   2    5.77    0.43
  -4  10  -2    5.42    0.49
   4  10   2    6.06    0.43
   5  10  -2    0.57    0.28
  -5  10   2    0.60    0.32
   5  10  -2    0.49    0.43
  -5  10   2    0.38    0.29
   5  10   2    0.52    0.27
  -5  10  -2    1.15    0.33
  -5  10  -2    0.76    0.34
   6  10  -2    0.20    0.31
  -6  10   2    0.20    0.34
   6  10  -2    0.13    0.30
  -6  10  -2    0.30    0.36
   6  10   2    0.51    0.30
   6  10   2   -0.39    0.28
   7  10  -2    0.44    0.58
  -7  10   2    0.23    0.48
  -7  10  -2    0.81    0.49
   7  10   2    0.58    0.59
  -2  11   2    1.37    0.13
  -2  11  -2    1.49    0.17
  -2  11  -2    1.47    0.17
  -3  11   2    3.90    0.34
  -3  11   2    3.50    0.35
   3  11  -2    3.62    0.22
  -3  11  -2    3.61    0.37
  -3  11  -2    3.21    0.33
   4  11  -2    0.42    0.19
  -4  11   2    0.41    0.23
  -4  11   2   -0.02    0.23
   4  11  -2    0.23    0.20
   4  11   2    0.34    0.18
  -4  11  -2    0.06    0.22
   4  11   2    0.30    0.20
  -4  11  -2    0.16    0.25
  -5  11   2    0.29    0.32
   5  11  -2    0.39    0.26
  -5  11   2    0.26    0.34
   5  11  -2    0.56    0.29
   5  11   2    0.54    0.27
   5  11   2    0.29    0.26
  -5  11  -2    0.78    0.33
  -6  11   2   -0.03    0.41
   6  11  -2    0.54    0.30
   6  11   2    0.34    0.29
  -6  11  -2    0.79    0.49
   7  11  -2    0.57    0.38
  -7  11   2    0.18    0.41
   7  11   2    0.58    0.38
  -7  11  -2    0.12    0.42
  -3  12   2    0.95    0.19
  -3  12   2    1.22    0.19
  -3  12  -2    1.01    0.21
  -4  12   2    0.49    0.24
   4  12  -2    0.58    0.18
   4  12  -2    0.49    0.16
  -4  12   2    0.23    0.25
   4  12   2    0.24    0.12
  -4  12  -2    0.29    0.26
   4  12   2    0.47    0.13
  -4  12  -2    0.42    0.26
   5  12  -2    0.58    0.23
  -5  12   2   -0.73    0.45
   5  12   2    0.67    0.24
   6  12  -2    0.38    0.30
  -6  12   2    0.68    0.39
   6  12   2   -0.37    0.25
  -6  12  -2    0.25    0.40
  -4  13   2    0.33    0.20
  -4  13  -2    0.35    0.34
   0   0   3    0.01    0.08
   0   0  -3    0.14    0.08
  -1   0  -3   40.38    0.80
  -1   0   3   40.63    0.80
   1   0  -3   39.94    0.80
   1   0   3   39.29    0.79
  -1   0  -3   40.20    0.79
   1   0  -3   40.48    0.80
  -1   0   3   40.80    0.81
   1   0   3   40.39    0.80
   2   0  -3    0.24    0.17
   2   0   3    0.37    0.17
  -2   0   3    0.25    0.18
  -2   0  -3    0.04    0.15
  -2   0   3    0.32    0.17
   2   0  -3    0.40    0.17
   2   0   3    0.03    0.16
  -2   0  -3    0.20    0.16
  -3   0  -3   14.20    0.56
  -3   0   3   13.88    0.55
   3   0  -3   14.23    0.56
  -3   0  -3   15.02    0.58
  -3   0   3   15.41    0.59
   3   0   3   14.42    0.66
   3   0   3   14.76    0.58
  -4   0   3    1.56    0.31
  -4   0   3    2.52    0.35
   4   0   3    1.43    0.30
   4   0   3    2.00    0.39
   4   0  -3    1.27    0.28
  -4   0  -3    1.18    0.30
  -4   0  -3    1.73    0.36
  -5   0   3   12.39    0.65
   5   0  -3   13.73    0.68
  -5   0  -3   12.99    0.70
   5   0  -3   12.39    0.67
   5   0   3   13.62    0.71
   5   0   3   11.78    0.64
  -5   0   3   13.07    0.69
  -5   0  -3   13.13    0.67
  -6   0   3   34.62    1.22
   6   0   3   36.13    1.23
   6   0  -3   34.64    1.21
  -6   0  -3   34.73    1.21
  -7   0  -3   15.76    0.94
   7   0  -3   17.10    0.94
   7   0   3   16.57    0.94
  -8   0  -3    0.35    0.38
  -8   0   3    0.45    0.41
   8   0   3   -0.21    0.35
   8   0  -3    0.48    0.40
   9   0   3    3.51    0.66
  -9   0   3    2.01    0.56
   9   0  -3    1.67    0.55
  -9   0  -3    1.62    0.57
 -10   0  -3    0.20    0.54
  10   0   3    0.29    0.55
 -10   0   3   -0.66    0.57
  10   0  -3    0.28    0.52
  11   0  -3    0.45    0.83
   0  -1   3    1.76    0.18
   0  -1  -3    1.02    0.14
   0   1  -3    1.54    0.16
   0   1   3    1.40    0.15
  -1   1   3  371.21    5.63
   1  -1   3  363.35    5.63
  -1  -1  -3  365.09    5.61
  -1  -1   3  363.71    5.57
   1  -1  -3  363.87    5.58
  -1   1  -3  361.50    5.58
  -2  -1  -3   82.40    1.53
   2   1  -3   84.11    1.55
  -2   1   3   83.19    1.54
   2  -1   3   81.15    1.54
   2  -1   3   82.45    1.69
  -2   1   3   82.68    1.55
   2   1  -3   83.37    1.54
  -2  -1  -3   85.10    1.54
  -2  -1   3   83.45    1.52
  -2   1  -3   81.66    1.53
   2  -1  -3   81.88    1.52
   2  -1  -3   84.26    1.57
  -2   1  -3   79.62    1.52
   2   1   3   79.08    1.51
  -2  -1   3   83.19    1.52
   2   1   3   82.23    1.52
  -3   1   3    6.76    0.43
   3   1  -3    6.74    0.40
  -3  -1  -3    5.79    0.38
  -3  -1  -3    6.55    0.40
   3  -1   3    6.28    0.42
   3  -1   3    6.64    0.41
  -3   1   3    6.53    0.41
   3   1  -3    7.33    0.66
  -3   1  -3    6.30    0.43
  -3   1  -3    6.38    0.40
  -3  -1   3    5.97    0.39
   3   1   3    5.49    0.38
  -3  -1   3    6.16    0.40
   3  -1  -3    6.69    0.41
   3  -1  -3    6.09    0.41
   3   1   3    6.92    0.50
  -4  -1  -3   76.31    1.66
   4  -1   3   74.37    1.66
  -4  -1  -3   75.25    1.64
  -4   1   3   74.37    1.65
   4   1  -3   73.17    1.78
   4  -1   3   75.65    1.65
   4   1  -3   73.43    1.66
  -4   1   3   75.66    1.67
  -4  -1   3   75.13    1.66
  -4   1  -3   77.43    1.69
   4   1   3   76.83    1.67
  -4  -1   3   74.10    1.64
  -4   1  -3   74.24    1.66
   4  -1  -3   74.36    1.65
   4  -1  -3   76.00    1.67
   4   1   3   76.00    1.68
  -5  -1  -3   23.05    0.88
   5   1  -3   21.37    0.85
  -5   1   3   23.02    1.38
  -5   1   3   21.55    0.87
   5   1  -3   22.04    0.88
   5  -1   3   22.57    1.06
   5   1   3   22.41    0.87
   5   1   3   21.78    0.86
   5  -1  -3   22.86    1.28
  -5   1  -3   22.22    0.90
  -5   1  -3   21.65    0.87
  -5  -1   3   21.88    0.86
  -6   1   3   14.08    0.92
   6   1  -3   14.83    0.84
   6   1  -3   14.60    0.79
   6  -1   3   13.59    0.78
  -6  -1  -3   12.78    1.16
   6   1   3   13.81    0.83
  -6  -1   3   14.62    0.83
   6   1   3   12.65    0.76
   6  -1  -3   13.92    0.80
   7  -1   3   27.45    1.39
   7   1  -3   27.56    1.17
  -7   1   3   27.55    1.17
  -7  -1  -3   28.01    1.18
  -7  -1   3   26.02    1.14
  -7   1  -3   28.74    1.18
   7   1   3   25.65    1.16
   7  -1  -3   25.99    1.13
  -8   1   3    2.56    0.55
   8   1  -3    1.92    0.52
   8  -1   3    2.56    0.54
  -8  -1  -3    2.39    0.51
   8  -1  -3    2.82    0.54
  -8   1  -3    2.99    0.57
   8   1   3    2.84    0.63
  -8  -1   3    2.59    0.51
  -9  -1  -3    1.86    0.55
   9  -1   3    2.66    0.93
  -9   1   3    1.09    0.50
   9   1  -3    1.36    0.53
  -9  -1   3    1.11    0.54
   9  -1  -3    0.92    0.54
   9   1   3    1.78    0.57
  -9   1  -3    1.62    0.55
  10   1  -3    4.69    0.81
  10  -1   3    3.45    0.74
 -10   1   3    3.29    0.76
 -10   1  -3    4.01    0.75
  10  -1  -3    4.12    0.75
 -10  -1   3    1.68    0.98
  11   1  -3   -0.07    0.59
  11   1   3   -0.10    0.65
   0   2   3   23.13    0.47
   0  -2  -3   23.38    0.46
   0  -2   3   22.33    0.47
   0   2  -3   22.71    0.49
   0   2   3   22.29    0.47
   0   2  -3   23.01    0.49
   1   2  -3  141.03    2.29
  -1  -2  -3  139.26    2.26
  -1  -2  -3  141.34    2.27
   1   2  -3  141.94    2.29
   1  -2   3  143.20    2.30
  -1   2   3  140.57    2.30
  -1   2   3  141.45    2.30
  -1  -2   3  143.09    2.31
   1   2   3  142.22    2.31
   1   2   3  139.66    2.30
  -1   2  -3  142.33    2.33
   1  -2  -3  145.95    2.32
  -1  -2   3  141.78    2.31
   1  -2  -3  144.50    2.34
  -1   2  -3  144.95    2.34
  -2  -2  -3   21.34    0.58
   2   2  -3   22.57    0.60
   2   2  -3   22.13    0.69
   2  -2   3   22.51    0.61
  -2   2   3   21.13    0.61
   2   2   3   22.59    0.63
   2   2   3   21.81    0.60
  -2  -2   3   22.78    0.60
  -2   2  -3   21.58    0.62
   2  -2  -3   22.57    0.60
  -2   2  -3   21.48    0.90
  -3   2   3  244.19    4.07
   3  -2   3  245.21    4.06
   3   2  -3  240.44    4.09
   3   2  -3  240.50    4.05
  -3  -2  -3  240.51    4.01
   3  -2   3  244.03    4.05
  -3   2   3  243.39    4.06
  -3   2  -3  246.69    4.12
  -3  -2   3  238.23    4.07
   3   2   3  256.31    4.63
   3  -2  -3  247.91    4.10
   3   2   3  243.04    4.09
  -3   2  -3  242.91    4.10
  -3  -2   3  242.27    4.06
   3  -2  -3  247.14    4.10
  -4   2   3   21.98    0.80
   4  -2   3   21.23    0.77
   4   2  -3   23.08    0.78
  -4   2   3   22.42    0.78
   4   2  -3   21.93    0.79
  -4  -2  -3   21.66    0.77
   4   2   3   21.77    0.79
  -4   2  -3   20.71    0.77
  -4   2  -3   21.78    0.79
  -4  -2   3   21.99    0.76
   4   2   3   21.81    0.76
   4  -2  -3   22.29    0.79
   5   2  -3    3.78    0.45
   5  -2   3    4.42    0.48
   5   2  -3    3.90    0.47
  -5  -2  -3    4.46    0.44
  -5   2   3    4.66    0.49
   5  -2  -3    4.19    0.46
   5   2   3    2.67    0.40
  -5  -2   3    4.41    0.47
   5   2   3    3.81    0.42
  -5   2  -3    4.72    0.49
   6   2  -3   22.46    0.98
   6  -2   3   23.68    1.51
   6   2  -3   26.24    1.06
  -6  -2  -3   24.62    0.98
  -6   2   3   21.14    0.96
  -6   2   3   23.81    1.03
   6   2   3   21.82    0.97
   6  -2  -3   24.86    1.20
  -6   2  -3   25.51    1.06
  -6   2  -3   24.05    1.02
   6   2   3   24.10    1.03
  -6  -2   3   21.70    0.95
   7   2  -3    2.32    0.46
   7  -2   3    1.68    0.46
   7   2  -3    1.68    0.46
  -7  -2  -3    2.18    0.45
  -7   2   3    2.14    0.49
   7  -2  -3    1.48    0.42
   7   2   3    0.88    0.38
  -7   2  -3    2.05    0.50
  -7  -2   3    2.47    0.49
   7   2   3    1.70    0.47
   8   2  -3    1.21    0.45
  -8   2   3    1.26    0.46
  -8  -2  -3    0.51    0.40
   8  -2  -3    1.40    0.55
  -8  -2   3    0.55    0.39
  -8   2  -3    1.20    0.50
   8   2   3    1.05    0.49
  -9  -2  -3    0.71    0.52
   9  -2   3    1.00    0.54
   9   2  -3    0.11    0.46
  -9   2   3    1.33    0.54
  -9  -2   3    0.96    0.49
  -9   2  -3    0.49    0.45
   9   2   3    0.01    0.47
   9  -2  -3    0.66    0.51
 -10   2   3    2.68    0.70
  10  -2   3    2.60    0.80
  10   2   3    2.45    0.83
 -10   2  -3    3.11    0.68
  10  -2  -3    1.78    0.72
   0   3  -3   42.77    0.92
   0  -3   3   44.62    0.78
   0   3   3   44.07    0.78
   0   3  -3   44.33    0.81
   0   3   3   43.12    0.80
   0  -3   3   43.31    0.78
   0  -3  -3   43.06    0.75
   0  -3  -3   44.93    0.75
  -1   3   3  111.28    1.88
   1   3  -3  114.17    1.88
  -1  -3  -3  113.98    1.83
   1  -3   3  113.67    1.88
  -1   3   3  112.87    1.89
   1  -3   3  113.52    1.90
   1   3  -3  112.77    1.88
  -1   3  -3  109.02    1.89
  -1   3  -3  113.47    1.90
   1   3   3  113.93    1.86
   1   3   3  112.63    1.86
  -1  -3   3  114.87    1.86
   1  -3  -3  113.29    1.86
   1  -3  -3  113.96    1.86
  -1  -3   3  114.08    1.86
  -2  -3  -3   17.29    0.50
   2  -3   3   16.66    0.52
  -2   3   3   17.06    0.54
  -2  -3  -3   16.29    0.48
  -2   3   3   17.44    0.54
   2  -3   3   16.78    0.52
   2   3  -3   17.43    0.52
   2   3  -3   16.61    0.52
   2  -3  -3   17.25    0.52
  -2   3  -3   17.07    0.56
  -2  -3   3   16.49    0.49
   2  -3  -3   17.36    0.52
   2   3   3   16.98    0.51
   2   3   3   16.70    0.51
  -2  -3   3   16.67    0.50
  -2   3  -3   17.09    0.54
   3   3  -3   33.96    0.90
  -3   3   3   35.00    0.93
  -3   3   3   34.86    0.92
   3   3  -3   34.41    0.89
  -3  -3  -3   33.95    0.88
   3   3   3   34.53    0.90
  -3   3  -3   35.75    0.94
   3   3   3   34.26    0.90
  -3  -3   3   33.16    1.03
  -3   3  -3   34.64    0.92
  -4   3   3   29.56    0.98
   4   3  -3   30.61    1.27
   4  -3   3   32.64    0.96
  -4   3   3   31.68    0.95
   4   3  -3   31.19    0.95
   4   3   3   30.29    0.95
   4   3   3   32.18    0.96
   4  -3  -3   31.80    0.95
  -4   3  -3   31.77    1.10
  -4   3  -3   29.91    0.93
   5  -3   3   10.70    0.62
  -5  -3  -3   12.06    0.64
   5   3  -3   11.15    0.62
  -5   3   3   10.58    0.62
  -5   3   3   12.04    0.70
   5   3  -3   11.27    0.67
   5   3   3   11.74    0.64
  -5   3  -3   11.24    0.63
  -5   3  -3   10.39    0.66
   5  -3  -3   10.80    0.62
  -5  -3   3   11.02    0.62
   5   3   3   11.42    0.67
   6  -3   3    7.59    0.64
  -6   3   3    8.47    0.67
   6   3  -3    7.74    0.63
  -6  -3  -3    8.50    0.63
  -6   3   3    6.68    0.67
   6   3  -3    9.49    0.81
   6   3   3    8.32    0.63
   6   3   3    7.95    0.69
  -6  -3   3    7.05    0.61
  -6   3  -3    7.75    0.69
   6  -3  -3    7.96    0.64
  -6   3  -3    8.49    0.65
  -7  -3  -3    7.56    0.66
  -7   3   3    7.56    0.75
   7  -3   3    8.51    1.13
  -7   3   3    6.33    0.69
   7   3  -3    7.56    0.75
   7   3  -3    6.34    0.67
   7   3   3    7.91    0.77
  -7  -3   3    7.02    0.67
   7  -3  -3    8.60    0.70
  -7   3  -3    6.84    0.73
   7   3   3    6.36    0.67
  -7   3  -3    7.40    0.72
   8   3  -3    1.24    0.47
  -8  -3  -3    0.56    0.38
   8  -3   3    1.79    0.46
  -8   3   3    0.20    0.43
  -8   3  -3    0.54    0.46
   8   3   3    0.93    0.47
   8  -3  -3    0.21    0.36
  -8  -3   3    0.68    0.41
   9   3  -3    1.50    0.55
  -9   3   3    0.78    0.57
  -9   3  -3    0.72    0.58
   9   3   3    1.14    0.54
  10   3  -3    1.93    0.60
 -10   3   3    0.47    0.97
  10   3   3    1.22    0.59
   0  -4   3   64.76    1.05
   0   4  -3   64.35    1.12
   0   4   3   63.90    1.09
   0   4   3   64.32    1.09
   0  -4   3   64.34    1.04
   0   4  -3   64.14    1.12
  -1  -4  -3    4.95    0.17
  -1   4   3    4.53    0.24
   1  -4   3    4.52    0.22
  -1   4   3    4.54    0.24
   1   4  -3    4.90    0.24
  -1  -4  -3    4.90    0.18
   1  -4   3    5.08    0.35
   1   4  -3    4.77    0.24
   1  -4  -3    4.38    0.20
  -1  -4   3    4.98    0.20
  -1   4  -3    4.49    0.25
   1  -4  -3    4.47    0.21
   1   4   3    4.98    0.23
  -1   4  -3    4.50    0.25
  -1  -4   3    4.78    0.20
   1   4   3    4.91    0.22
  -2   4   3   68.06    1.34
  -2   4   3   68.56    1.34
   2   4  -3   68.14    1.31
   2  -4   3   68.18    1.31
   2   4  -3   66.37    1.31
   2   4   3   69.33    1.32
  -2   4  -3   67.25    1.35
   2  -4  -3   69.50    1.32
  -2  -4   3   70.10    1.30
   2   4   3   68.65    1.31
  -2   4  -3   68.62    1.36
  -3   4   3    0.17    0.18
  -3  -4  -3   -0.04    0.15
  -3   4   3   -0.04    0.19
   3   4  -3   -0.08    0.16
   3   4  -3    0.00    0.16
   3  -4   3   -0.10    0.17
   3   4   3    0.08    0.16
   3   4   3   -0.36    0.14
  -3   4  -3   -0.13    0.18
  -3  -4   3    0.02    0.14
  -3   4  -3   -0.10    0.16
   3  -4  -3    0.27    0.17
   4   4  -3    8.66    0.49
   4   4  -3    8.66    0.53
  -4   4   3    9.23    0.53
  -4  -4  -3    9.44    0.50
  -4   4   3    8.75    0.55
  -4   4  -3    8.59    0.54
  -4   4  -3    8.04    0.49
   4  -4  -3    9.18    0.54
   4   4   3    9.10    0.53
   4   4   3    8.20    0.49
  -4  -4   3   10.01    0.51
  -5   4   3   -0.22    0.21
   5   4  -3    0.21    0.25
  -5  -4  -3    0.38    0.29
  -5   4   3    0.11    0.27
   5  -4   3    0.34    0.25
   5   4   3   -0.19    0.20
  -5   4  -3    0.18    0.28
  -5   4  -3   -0.03    0.22
   5   4   3    0.53    0.48
   5  -4  -3    0.52    0.25
  -6   4   3   16.47    0.84
  -6   4   3   16.17    0.87
   6  -4   3   15.10    0.83
   6   4  -3   15.90    0.87
   6   4  -3   14.76    0.79
  -6   4  -3   16.18    0.86
  -6   4  -3   13.63    0.94
   6   4   3   15.31    0.80
   6  -4  -3   16.21    0.82
   6   4   3   16.68    0.88
   7   4  -3    4.04    0.60
  -7   4   3    4.15    0.62
   7  -4   3    4.54    0.60
   7   4  -3    4.83    0.61
  -7  -4  -3    3.86    0.54
  -7   4   3    4.04    0.59
  -7   4  -3    4.46    0.63
  -7  -4   3    4.79    0.59
  -7   4  -3    3.89    0.58
   7   4   3    4.09    0.53
   7   4   3    4.39    0.62
   7  -4  -3    5.08    0.58
   8  -4   3    0.52    0.40
  -8  -4  -3    0.22    0.40
   8   4  -3    0.36    0.45
  -8   4   3    0.17    0.45
  -8   4  -3    0.46    0.47
   8  -4  -3    0.28    0.41
   8   4   3    1.11    0.45
  -8  -4   3    0.20    0.38
  -9   4   3    0.67    0.51
   9   4  -3    0.99    0.51
  -9   4  -3    0.45    0.50
   9   4   3    1.33    0.55
  10   4  -3    0.48    0.53
 -10   4   3   -0.38    0.53
 -10   4  -3    1.18    0.63
  10   4   3    0.99    0.56
   0   5  -3    2.28    0.26
   0   5  -3    2.07    0.17
   0   5   3    1.75    0.14
   0   5   3    1.92    0.14
   1   5  -3   14.51    0.46
  -1   5   3   13.79    0.40
   1   5   3   14.34    0.39
  -1  -5   3   14.71    0.28
   1  -5  -3   14.93    0.32
  -1  -5   3   15.57    0.34
  -1   5  -3   15.35    0.44
   1   5   3   14.83    0.38
   2  -5   3    2.04    0.21
  -2   5   3    1.92    0.23
  -2   5   3    2.41    0.26
   2   5  -3    1.95    0.21
   2   5  -3    2.23    0.23
   2   5   3    2.03    0.21
   2   5   3    1.89    0.21
  -2   5  -3    1.95    0.23
  -2  -5   3    1.91    0.18
  -2   5  -3    1.49    0.21
   2  -5  -3    2.37    0.22
  -3   5   3   11.28    0.51
  -3   5   3   10.79    0.52
   3   5  -3   10.36    0.48
  -3  -5  -3   10.57    0.44
   3  -5   3   10.31    0.48
   3   5  -3   10.50    0.49
  -3   5  -3    9.91    0.52
   3   5   3    9.96    0.48
  -3  -5   3   10.59    0.44
  -3   5  -3   10.31    0.50
   3  -5  -3   10.71    0.48
   3   5   3   10.76    0.48
   4  -5   3    1.04    0.24
  -4   5   3    0.79    0.26
   4   5  -3    1.26    0.48
  -4   5   3    0.99    0.26
   4   5  -3    1.21    0.25
  -4  -5  -3    1.20    0.40
  -4   5  -3    0.75    0.29
   4  -5  -3    1.26    0.26
   4   5   3    0.84    0.25
   4   5   3    1.76    0.51
  -4  -5   3    1.08    0.28
  -4   5  -3    0.96    0.26
   5   5  -3   13.80    0.72
  -5   5   3   13.89    0.75
  -5  -5  -3   13.25    0.65
  -5   5   3   13.01    0.69
   5  -5   3   12.89    0.77
   5   5  -3   13.56    0.68
  -5   5  -3   12.80    0.69
   5  -5  -3   13.81    0.68
  -5   5  -3   13.43    0.76
  -5  -5   3   12.96    0.66
   5   5   3   12.78    0.66
   5   5   3   12.71    0.71
   6   5  -3    2.44    0.48
   6   5  -3    2.09    0.39
  -6   5   3    1.55    0.40
  -6   5   3    1.15    0.41
  -6  -5  -3    1.59    0.36
   6   5   3    1.15    0.31
  -6  -5   3    1.78    0.37
  -6   5  -3    2.22    0.46
  -6   5  -3    1.17    0.37
   6   5   3    1.76    0.43
  -7  -5  -3    4.71    0.55
  -7   5   3    5.64    0.72
   7  -5   3    5.57    0.63
  -7   5   3    5.39    0.97
   7   5  -3    5.50    0.68
   7   5  -3    5.13    0.61
   7   5   3    6.33    0.63
  -7   5  -3    3.98    0.59
   7  -5  -3    6.14    0.62
   7   5   3    6.33    0.71
  -7  -5   3    5.73    0.60
  -7   5  -3    4.82    0.63
   8  -5   3    0.23    0.37
  -8   5   3   -0.31    0.39
   8   5  -3    0.33    0.68
   8  -5  -3    0.52    0.45
  -8   5  -3    0.93    0.49
   9   5  -3    4.31    0.72
  -9   5   3    6.36    0.89
  -9   5  -3    4.61    0.79
   9   5   3    4.56    0.75
 -10   5   3    1.55    0.71
  10   5  -3    2.16    0.69
  10   5   3    1.04    0.65
 -10   5  -3    0.86    0.64
   0   6   3   15.40    0.34
   0   6  -3   15.49    0.38
   0   6  -3   14.90    0.38
  -1   6   3    0.60    0.12
   1   6  -3    0.48    0.11
  -1   6   3    0.53    0.12
   1   6  -3    0.37    0.11
   1   6   3    0.47    0.09
  -1   6  -3    0.51    0.14
  -1   6  -3    0.49    0.13
   1   6   3    0.52    0.10
   2   6  -3   13.63    0.46
   2  -6   3   13.38    0.42
   2   6  -3   13.15    0.45
  -2   6   3   13.75    0.49
  -2   6  -3   13.34    0.49
   2   6   3   13.17    0.44
   2  -6  -3   13.14    0.39
  -2   6  -3   12.48    0.48
   2   6   3   13.39    0.44
  -3   6   3   24.52    0.76
   3  -6   3   24.09    0.71
  -3  -6  -3   23.70    0.62
   3   6  -3   23.23    0.71
   3   6   3   23.26    1.01
   3  -6  -3   23.17    0.69
  -3   6  -3   21.62    0.72
   3   6   3   21.95    0.98
  -3  -6   3   22.76    0.62
   4   6  -3   24.42    0.83
  -4   6   3   25.18    0.89
   4  -6   3   22.67    0.80
   4   6  -3   23.91    0.83
  -4  -6  -3   24.40    0.82
  -4   6   3   22.94    0.83
  -4   6  -3   23.04    0.87
  -4   6  -3   24.29    0.85
   4   6   3   23.18    0.80
   4   6   3   25.11    0.85
   4  -6  -3   23.64    0.80
   5  -6   3    5.54    0.50
  -5  -6  -3    6.32    0.49
  -5   6   3    5.41    0.52
   5   6  -3    4.68    0.51
   5   6  -3    5.68    0.51
  -5   6   3    5.07    0.55
   5   6   3    4.09    0.47
  -5   6  -3    5.66    0.51
   5   6   3    4.72    0.49
  -5  -6   3    5.60    0.48
   5  -6  -3    6.18    0.51
  -5   6  -3    5.23    0.58
  -6  -6  -3    6.67    0.58
   6   6  -3    7.73    0.67
  -6   6   3    7.41    0.71
   6  -6   3    7.15    0.62
   6   6  -3    6.62    0.60
  -6   6   3    7.32    0.61
   6   6   3    6.97    0.67
   6   6   3    6.82    0.59
   6  -6  -3    7.96    0.62
  -6   6  -3    7.07    0.70
  -6  -6   3    6.73    0.58
  -6   6  -3    6.28    0.60
   7   6  -3    0.06    0.35
  -7   6   3   -0.12    0.35
   7   6  -3    0.15    0.32
   7  -6  -3   -0.29    0.37
  -7   6  -3   -0.25    0.36
   7   6   3    0.42    0.36
  -7  -6   3   -0.53    0.38
   7   6   3    0.07    0.30
   8   6  -3    1.19    0.44
  -8   6   3    1.20    0.54
  -8   6  -3    0.80    0.49
   8   6   3    0.28    0.43
  -9   6   3    1.77    0.62
   9   6  -3    0.54    0.49
  -9   6  -3    1.16    0.56
   9   6   3    1.64    0.56
  10   6  -3    1.83    1.09
 -10   6   3    3.47    0.86
  10   6   3    4.43    1.01
 -10   6  -3    3.68    0.83
   0   7  -3    0.51    0.11
   0   7   3    0.37    0.07
   0   7   3    0.32    0.07
  -1   7   3    0.71    0.13
  -1   7   3    0.65    0.13
   1   7  -3    0.57    0.12
   1   7  -3    0.56    0.18
   1   7   3    0.54    0.10
  -1   7  -3    0.31    0.13
  -1   7  -3    0.57    0.13
   1   7   3    0.40    0.09
   2   7  -3   11.37    0.42
   2   7  -3   11.47    0.48
  -2   7   3   11.50    0.45
  -2   7   3   11.16    0.45
  -2   7  -3   12.03    0.47
   2   7   3   11.33    0.40
  -2   7  -3   12.11    0.48
   2   7   3   10.78    0.57
  -3   7   3   18.47    0.69
  -3   7   3   19.50    0.68
   3   7  -3   18.30    0.63
   3   7  -3   18.20    0.64
   3  -7   3   18.04    0.70
   3   7   3   18.83    0.64
  -3   7  -3   19.34    0.95
   3   7   3   18.88    0.62
  -3   7  -3   18.31    0.70
  -4   7   3    4.17    0.45
  -4   7   3    3.13    0.40
   4   7  -3    4.01    0.42
   4   7  -3    3.69    0.41
   4  -7   3    4.03    0.41
   4   7   3    3.81    0.40
  -4   7  -3    3.79    0.44
  -4   7  -3    3.31    0.42
   4   7   3    3.71    0.40
   4  -7  -3    4.40    0.41
   5   7  -3    2.76    0.40
   5   7  -3    3.46    0.42
  -5   7   3    3.35    0.47
  -5   7   3    3.25    0.42
   5  -7   3    3.25    0.41
   5   7   3    3.77    0.44
  -5   7  -3    2.99    0.45
   5  -7  -3    2.74    0.43
   5   7   3    3.07    0.44
  -5  -7   3    2.40    0.45
  -5   7  -3    2.93    0.41
   6  -7   3    4.25    0.50
  -6  -7  -3    3.24    0.48
  -6   7   3    3.02    0.54
  -6   7   3    2.15    0.40
   6   7  -3    3.29    0.47
   6   7  -3    3.71    0.49
   6   7   3    4.31    0.54
  -6  -7   3    3.95    0.48
   6  -7  -3    4.62    0.55
  -6   7  -3    4.57    0.61
   6   7   3    4.13    0.52
  -6   7  -3    3.47    0.47
  -7   7   3    0.56    0.43
   7   7  -3    1.38    0.45
   7   7   3    0.58    0.40
  -7   7  -3    0.61    0.41
   8   7  -3    0.53    0.42
  -8   7   3   -0.04    0.44
  -8   7  -3   -0.03    0.44
   8   7   3    0.71    0.44
   9   7  -3    0.62    0.50
  -9   7   3   -0.66    0.52
  -9   7  -3   -0.25    0.49
   9   7   3    0.55    0.49
   0   8  -3    3.64    0.19
   0   8  -3    4.03    0.18
   1   8  -3    5.03    0.22
  -1   8   3    4.98    0.24
   1   8  -3    5.38    0.23
  -1   8   3    5.63    0.25
  -1   8  -3    5.13    0.28
   2   8  -3    0.31    0.14
   2   8  -3    0.62    0.16
  -2   8   3    0.49    0.18
  -2   8  -3    0.92    0.30
  -2   8  -3    0.51    0.19
   2   8   3    0.50    0.14
   2   8   3    0.55    0.14
   3   8  -3    0.21    0.20
  -3   8   3    0.45    0.22
  -3   8   3    0.45    0.25
  -3   8  -3    0.49    0.23
  -3   8  -3    0.47    0.24
   3   8   3    0.46    0.20
   3   8   3    0.53    0.21
  -4   8   3    9.25    0.58
   4   8  -3    9.16    0.55
  -4   8   3    9.42    0.61
   4   8  -3    9.27    0.54
  -4   8  -3    9.47    0.60
  -4   8  -3    9.10    0.57
   4   8   3    8.52    0.53
   4   8   3    8.92    0.52
  -5   8   3    0.44    0.30
  -5   8   3    0.44    0.32
   5   8  -3    0.34    0.26
   5   8  -3    0.28    0.28
   5   8   3    0.51    0.26
  -5   8  -3    0.02    0.27
   5   8   3    0.24    0.26
  -5   8  -3    0.58    0.29
  -6   8   3   -0.04    0.30
   6   8  -3    0.24    0.31
   6   8  -3    0.50    0.30
  -6   8   3    0.73    0.35
  -6   8  -3    0.31    0.34
   6   8   3    0.57    0.31
  -6   8  -3    0.74    0.39
   6   8   3    0.50    0.32
   7   8  -3    0.80    0.38
  -7   8   3    1.01    0.45
  -7   8  -3    0.00    0.43
   7   8   3    0.13    0.33
  -8   8   3    0.90    0.52
   8   8  -3    0.62    0.42
   8   8   3   -0.13    0.40
  -8   8  -3    0.24    0.46
   9   8  -3    3.74    0.70
  -9   8   3    4.03    0.84
  -9   8  -3    2.44    0.74
   9   8   3    5.00    0.76
  -1   9   3    0.78    0.11
  -1   9   3    0.92    0.17
  -1   9  -3    0.69    0.14
  -1   9  -3    0.76    0.14
   2   9  -3    0.53    0.15
  -2   9   3    0.92    0.19
   2   9  -3    0.55    0.16
  -2   9   3    0.79    0.19
   2   9   3    0.57    0.13
   2   9   3    0.63    0.15
  -2   9  -3    0.79    0.19
  -2   9  -3    0.50    0.20
  -3   9   3    9.80    0.52
  -3   9   3   10.82    0.54
   3   9  -3   11.03    0.47
   3   9  -3   10.62    0.48
   3   9   3   10.60    0.46
  -3   9  -3   10.68    0.55
   3   9   3   10.46    0.45
  -3   9  -3   11.58    0.55
   4   9  -3    0.61    0.25
  -4   9   3    0.39    0.26
   4   9  -3   -0.02    0.21
  -4   9   3    0.32    0.28
   4   9   3    0.40    0.23
  -4   9  -3    0.49    0.27
  -4   9  -3    0.07    0.24
   4   9   3    0.44    0.24
   5   9  -3    2.49    0.39
   5   9  -3    3.78    0.44
  -5   9   3    2.78    0.42
  -5   9   3    3.69    0.47
   5   9   3    3.79    0.45
  -5   9  -3    3.22    0.45
  -5   9  -3    2.80    0.44
   5   9   3    3.59    0.42
   6   9  -3    0.85    0.40
   6   9  -3    0.80    0.36
  -6   9   3    1.00    0.39
  -6   9  -3    0.56    0.37
   6   9   3    0.71    0.34
  -7   9   3    0.12    0.42
   7   9  -3    0.06    0.37
   7   9   3    0.44    0.35
  -7   9  -3   -0.12    0.38
   8   9  -3    1.24    0.53
   8   9   3   -0.08    0.42
  -2  10   3    2.30    0.24
   2  10  -3    2.13    0.15
   2  10  -3    2.26    0.16
  -2  10   3    2.31    0.24
  -2  10  -3    2.15    0.25
  -2  10  -3    1.94    0.24
   3  10  -3    6.63    0.38
   3  10  -3    6.31    0.35
  -3  10   3    6.70    0.45
  -3  10   3    5.72    0.62
  -3  10  -3    6.03    0.45
   3  10   3    6.68    0.35
   3  10   3    6.86    0.35
  -3  10  -3    6.58    0.44
   4  10  -3    2.54    0.33
  -4  10   3    2.64    0.36
   4  10  -3    2.05    0.31
  -4  10   3    2.53    0.38
  -4  10  -3    2.65    0.38
   4  10   3    2.60    0.32
   4  10   3    1.98    0.30
  -4  10  -3    1.64    0.33
  -5  10   3    1.70    0.37
   5  10  -3    1.79    0.42
   5  10  -3    1.24    0.33
  -5  10   3    1.22    0.35
   5  10   3    1.57    0.33
  -5  10  -3    0.30    0.33
  -5  10  -3    0.90    0.37
   6  10  -3    0.24    0.30
  -6  10   3    0.42    0.35
   6  10  -3    0.15    0.30
   6  10   3    0.35    0.29
   6  10   3    0.28    0.33
  -6  10  -3    0.73    0.40
  -7  10   3    0.41    0.55
  -7  10  -3   -0.28    0.62
  -2  11   3    1.97    0.17
  -2  11   3    2.14    0.17
  -2  11  -3    2.42    0.26
  -2  11  -3    2.67    0.25
  -3  11   3    1.88    0.26
  -3  11   3    1.68    0.26
   3  11  -3    1.84    0.20
   3  11  -3    1.90    0.19
  -3  11  -3    1.84    0.27
  -3  11  -3    1.86    0.29
  -4  11   3    0.70    0.26
   4  11  -3    0.01    0.19
  -4  11   3    0.45    0.24
   4  11  -3    0.02    0.19
  -4  11  -3    0.69    0.25
  -4  11  -3    0.25    0.27
   4  11   3    0.07    0.19
   4  11   3    0.32    0.20
   5  11  -3    0.91    0.30
   5  11  -3    0.93    0.30
  -5  11   3    0.76    0.35
  -5  11   3    1.14    0.35
   5  11   3    0.54    0.26
  -5  11  -3    0.81    0.34
   5  11   3    0.89    0.27
  -6  11   3    0.11    0.58
   6  11  -3    0.06    0.33
   6  11   3    0.30    0.34
  -6  11  -3    0.03    0.58
   7  11  -3    0.45    0.36
  -7  11   3    0.32    0.41
  -7  11  -3   -0.36    0.38
   7  11   3    0.38    0.37
  -3  12   3    0.93    0.19
  -3  12   3    0.96    0.20
  -3  12  -3    0.63    0.21
  -4  12   3    2.08    0.34
   4  12  -3    1.56    0.22
  -4  12   3    1.86    0.32
   4  12  -3    2.07    0.33
  -4  12  -3    1.95    0.34
   4  12   3    1.70    0.18
  -4  12  -3    2.06    0.35
   4  12   3    1.95    0.18
   5  12  -3    0.21    0.23
  -5  12  -3    0.04    0.47
   5  12   3   -0.21    0.20
  -6  12   3    0.98    0.42
   6  12  -3    0.75    0.32
  -6  12  -3    0.75    0.41
   6  12   3    0.69    0.31
  -4  13   3    1.17    0.24
  -4  13   3    0.32    0.32
  -4  13  -3    0.89    0.26
   0   0   4   32.89    0.68
   0   0  -4   33.21    0.68
  -1   0  -4    0.04    0.13
   1   0  -4   -0.03    0.13
   1   0   4    0.04    0.14
   1   0  -4    0.00    0.14
  -1   0   4    0.02    0.13
   1   0   4    0.03    0.14
  -1   0   4    0.13    0.14
  -1   0  -4    0.14    0.14
  -2   0  -4   90.53    1.68
  -2   0   4   90.31    1.68
   2   0  -4   90.44    1.68
   2   0   4   89.87    1.68
   2   0   4   91.86    1.68
   2   0  -4   91.40    1.68
  -2   0  -4   91.72    1.68
  -2   0   4   92.11    1.68
  -3   0   4  216.08    3.62
   3   0   4  211.01    3.61
  -3   0  -4  210.51    3.61
   3   0  -4  206.87    3.64
  -3   0   4  215.98    3.62
   3   0  -4  213.04    3.61
  -3   0  -4  210.15    3.60
  -4   0   4    3.89    0.42
   4   0   4    3.00    0.39
   4   0  -4    3.24    0.37
  -4   0   4    4.17    0.58
  -4   0  -4    2.62    0.58
   4   0   4    4.04    0.42
  -4   0  -4    3.14    0.39
   4   0  -4    4.66    0.52
  -5   0   4    2.89    0.42
  -5   0   4    2.44    0.38
   5   0  -4    2.10    0.35
  -5   0  -4    1.84    0.36
   5   0   4    2.01    0.38
  -5   0  -4    1.47    0.33
   5   0   4    2.87    0.41
   5   0  -4    2.01    0.37
   6   0   4   17.62    1.06
   6   0  -4   17.18    0.86
  -6   0   4   17.42    0.88
  -6   0  -4   17.18    0.88
  -7   0  -4    1.48    0.56
   7   0   4    1.47    0.45
   7   0  -4    2.68    0.51
  -8   0   4   -0.05    0.35
   8   0  -4   -0.19    0.38
  -8   0  -4    0.43    0.39
   8   0   4   -0.18    0.35
  -9   0  -4    0.60    0.51
  -9   0   4    1.01    0.56
   9   0  -4    1.58    0.55
   9   0   4    1.13    0.54
  10   0  -4    1.10    0.57
  10   0   4    2.28    0.70
 -10   0   4    1.05    0.64
 -10   0  -4    0.12    0.58
   0  -1   4   86.80    1.46
   0   1  -4   85.55    1.46
   0   1   4   86.78    1.46
   0  -1  -4   85.23    1.45
   0   1   4   82.27    1.45
   0   1  -4   87.38    1.47
  -1  -1  -4   94.90    1.61
   1  -1   4   93.35    1.62
  -1   1   4   94.83    1.63
   1   1  -4   94.72    1.63
   1   1  -4   93.77    1.65
   1  -1   4   95.46    1.63
  -1   1   4   89.90    1.70
   1   1   4   93.32    1.60
  -1  -1   4   93.91    1.60
   1  -1  -4   93.10    1.60
  -1   1  -4   94.06    1.62
   1  -1  -4   89.71    1.60
  -1   1  -4   93.46    1.74
  -1  -1   4   88.28    1.60
   1   1   4   94.93    1.61
   2  -1   4  101.29    1.84
  -2   1   4  101.85    1.84
  -2   1   4  100.78    1.84
   2   1  -4  103.74    1.85
   2  -1   4  102.64    1.84
  -2  -1  -4   98.40    1.81
   2   1  -4  100.36    1.83
  -2  -1  -4  101.70    1.83
  -2  -1   4  102.01    1.84
  -2   1  -4  104.87    1.86
   2  -1  -4  102.66    1.85
   2   1   4  100.53    1.83
   2   1   4  100.44    1.84
  -2   1  -4  103.64    1.86
  -2  -1   4  100.07    1.83
   2  -1  -4  101.93    1.84
   3   1  -4   35.89    0.93
   3  -1   4   37.26    0.96
   3  -1   4   36.48    0.94
  -3  -1  -4   35.45    0.93
  -3   1   4   34.84    0.93
   3   1  -4   34.34    0.96
  -3   1   4   34.62    0.97
  -3  -1  -4   35.17    1.04
   3   1   4   35.87    0.93
   3  -1  -4   35.81    0.94
  -3  -1   4   36.72    0.95
  -3   1  -4   35.39    0.93
   3  -1  -4   36.56    0.94
  -3  -1   4   36.42    0.97
   3   1   4   35.11    0.93
  -3   1  -4   35.55    0.95
  -4   1   4  141.86    2.71
   4   1  -4  145.85    2.73
  -4   1   4  144.80    2.74
   4  -1   4  143.41    2.73
   4  -1   4  143.65    2.71
  -4  -1  -4  143.22    2.70
  -4  -1  -4  144.33    2.72
  -4  -1   4  144.87    2.70
  -4   1  -4  143.15    2.73
   4  -1  -4  143.54    2.72
  -4  -1   4  143.41    2.71
   4   1   4  137.75    2.74
   4   1   4  144.20    2.72
   4  -1  -4  145.55    2.71
  -4   1  -4  144.93    2.72
  -5   1   4    8.95    0.59
   5   1  -4    9.77    0.60
   5  -1   4    9.41    0.65
  -5   1   4    9.99    0.70
  -5  -1  -4    9.65    0.60
   5   1  -4   10.20    0.63
   5   1   4    8.75    0.61
   5   1   4    9.30    0.61
   5  -1  -4    9.68    0.92
  -5  -1   4    9.89    0.62
  -5   1  -4   10.47    0.63
  -5   1  -4    9.54    0.61
  -6  -1  -4    6.19    0.73
   6   1  -4    6.23    0.63
   6   1  -4    5.18    0.57
   6  -1   4    5.56    0.60
   6  -1  -4    7.19    0.62
  -6  -1   4    5.98    0.59
   6   1   4    5.78    0.58
   6   1   4    6.06    0.64
   7   1  -4   12.47    0.86
  -7   1   4   12.11    0.85
  -7  -1  -4   11.35    0.79
  -7   1  -4   12.65    0.87
   7   1   4   11.36    0.83
  -7  -1   4   12.20    0.83
   7  -1  -4   12.64    0.86
  -8  -1  -4    2.34    0.50
  -8   1   4    2.99    0.60
   8  -1   4    1.94    0.50
   8   1  -4    3.41    0.61
   8   1   4    2.69    0.59
   8  -1  -4    2.74    0.55
  -8  -1   4    2.46    0.54
  -8   1  -4    2.47    0.56
   9  -1   4    3.78    1.11
   9   1  -4    3.86    0.68
  -9  -1  -4    4.78    0.73
  -9   1   4    4.35    0.72
   9  -1  -4    4.05    0.84
   9   1   4    3.61    0.68
  -9  -1   4    3.26    0.66
  -9   1  -4    2.48    0.61
  10  -1   4    1.01    0.57
 -10   1   4    0.89    0.61
  10   1  -4    0.84    0.54
  10  -1  -4    0.09    0.54
 -10   1  -4    1.11    0.56
  10   1   4    0.83    0.58
  11   1  -4    0.41    0.64
  11   1   4    1.55    0.73
   0   2  -4  165.08    2.60
   0  -2   4  161.68    2.59
   0  -2   4  160.55    2.58
   0   2  -4  162.72    2.60
   0   2   4  165.07    2.59
   0  -2  -4  161.23    2.57
   0   2   4  160.04    2.58
   0  -2  -4  158.72    2.56
   1   2  -4  229.43    3.63
  -1  -2  -4  225.78    3.60
  -1  -2  -4  229.73    3.61
  -1   2   4  228.39    3.63
  -1   2   4  231.18    3.63
   1   2  -4  226.74    3.63
   1  -2   4  231.82    3.63
   1   2   4  230.10    3.75
  -1  -2   4  231.23    3.75
  -1   2  -4  230.54    3.78
   1  -2  -4  234.27    3.76
  -1   2  -4  234.78    3.78
   1  -2  -4  263.44    4.04
   1   2   4  231.64    3.75
  -1  -2   4  252.10    4.05
  -2   2   4   52.64    1.11
   2   2  -4   53.98    1.11
   2   2  -4   53.89    1.12
  -2   2   4   52.74    1.16
   2  -2   4   53.17    1.12
  -2  -2  -4   56.01    1.21
  -2   2  -4   54.44    1.27
   2   2   4   54.74    1.12
  -2  -2   4   53.67    1.13
   2  -2  -4   53.02    1.11
   2   2   4   52.42    1.10
  -2   2  -4   52.27    1.15
   3  -2   4   32.50    0.87
  -3   2   4   33.80    0.90
   3   2  -4   32.11    0.87
  -3   2   4   32.37    0.88
   3   2  -4   32.07    0.88
   3  -2   4   31.47    0.88
  -3  -2  -4   28.66    0.83
  -3  -2  -4   31.32    0.84
   3  -2  -4   30.82    0.86
   3   2   4   31.91    0.90
  -3   2  -4   32.21    0.90
  -3  -2   4   32.59    0.87
   3   2   4   30.31    0.86
   3  -2  -4   33.36    0.88
  -3   2  -4   31.85    0.89
  -3  -2   4   31.79    0.86
  -4   2   4    4.05    0.39
   4   2  -4    3.09    0.37
  -4   2   4    4.08    0.42
   4   2  -4    3.88    0.42
   4  -2   4    3.35    0.39
  -4  -2  -4    3.99    0.40
  -4   2  -4    3.25    0.37
  -4   2  -4    3.21    0.39
   4   2   4    3.53    0.39
  -4  -2   4    3.96    0.40
   4   2   4    3.49    0.38
   4  -2  -4    3.26    0.37
   5   2  -4    0.51    0.47
  -5  -2  -4    0.75    0.29
   5  -2   4    0.79    0.29
  -5   2   4    1.35    0.34
  -5   2   4    1.86    0.42
   5   2  -4    1.15    0.33
   5   2   4    1.20    0.30
   5   2   4    1.52    0.36
  -5   2  -4    1.20    0.32
   5  -2  -4    0.96    0.31
  -5  -2   4    0.70    0.30
   6   2  -4   33.19    1.20
  -6  -2  -4   32.95    1.16
  -6   2   4   32.46    1.19
  -6   2   4   32.05    1.17
   6  -2   4   34.21    1.41
   6   2  -4   32.96    1.17
   6   2   4   32.58    1.16
   6  -2  -4   31.07    1.66
   6   2   4   31.31    1.18
  -6   2  -4   31.40    1.16
  -6   2  -4   32.45    1.21
  -6  -2   4   32.02    1.15
  -7   2   4    3.18    0.55
   7   2  -4    2.35    0.47
  -7  -2  -4    2.52    0.47
   7  -2   4    3.08    0.53
   7   2  -4    3.40    0.56
   7   2   4    3.42    0.53
   7  -2  -4    2.79    0.48
   7   2   4    2.69    0.53
  -7  -2   4    2.64    0.59
  -7   2  -4    2.98    0.56
  -8  -2  -4    0.06    0.37
   8   2  -4    1.00    0.42
  -8   2   4    1.33    0.48
  -8  -2   4   -0.02    0.39
  -8   2  -4    0.05    0.43
   8  -2  -4    0.06    0.44
   8   2   4    0.86    0.46
  -9  -2  -4   -1.00    0.40
   9   2  -4   -0.31    0.43
  -9   2   4    0.56    0.45
   9  -2   4   -0.55    0.44
  -9   2  -4    0.40    0.48
   9  -2  -4    0.20    0.45
   9   2   4    0.89    0.52
  -9  -2   4   -0.17    0.39
 -10   2   4    0.77    0.61
  10   2  -4    1.77    0.90
  10  -2   4    2.67    0.80
  10   2   4    1.67    0.70
 -10   2  -4    1.59    0.60
   0   3   4    0.07    0.10
   0   3   4    0.04    0.09
   0  -3  -4   -0.03    0.09
   0  -3   4    0.07    0.09
   0   3  -4    0.17    0.11
   0  -3  -4    0.20    0.08
   0  -3   4   -0.01    0.09
   0   3  -4    0.07    0.10
   1  -3   4   20.69    0.61
   1   3  -4   20.61    0.52
  -1  -3  -4   21.21    0.49
  -1   3   4   20.85    0.52
  -1   3   4   20.66    0.53
   1  -3   4   20.39    0.52
  -1  -3  -4   20.47    0.56
   1   3  -4   21.69    0.53
  -1  -3   4   20.55    0.50
   1  -3  -4   21.31    0.51
   1  -3  -4   19.92    0.59
  -1  -3   4   20.97    0.58
   1   3   4   20.63    0.51
   1   3   4   20.75    0.51
  -1   3  -4   19.94    0.53
  -1   3  -4   21.60    0.55
  -2   3   4   16.18    0.54
   2  -3   4   15.66    0.52
   2   3  -4   15.81    0.51
   2  -3   4   15.70    0.55
  -2   3   4   15.05    0.51
  -2  -3  -4   15.73    0.48
   2   3  -4   15.77    0.52
  -2  -3  -4   15.55    0.49
   2   3   4   15.91    0.51
  -2  -3   4   16.10    0.50
   2  -3  -4   15.48    0.51
  -2   3  -4   15.62    0.53
  -2   3  -4   15.30    0.53
   2   3   4   16.05    0.51
  -2  -3   4   15.26    0.49
   2  -3  -4   16.32    0.51
  -3  -3  -4   17.30    0.62
  -3   3   4   17.12    0.64
  -3   3   4   17.19    0.63
   3   3  -4   16.57    0.62
   3   3  -4   16.36    0.60
   3   3   4   16.52    0.59
  -3  -3   4   14.63    0.71
  -3   3  -4   16.36    0.61
  -3   3  -4   15.80    0.62
   3   3   4   15.86    0.60
  -4   3   4   26.65    0.86
   4   3  -4   25.15    0.86
  -4   3   4   26.38    0.90
   4  -3   4   25.61    0.85
   4   3  -4   26.87    1.03
   4   3   4   25.54    0.99
   4   3   4   25.69    0.86
  -4   3  -4   25.74    0.86
  -4   3  -4   26.25    0.89
   4  -3  -4   26.07    0.85
  -5   3   4   14.00    0.74
  -5  -3  -4   14.26    0.68
   5   3  -4   13.41    0.68
  -5   3   4   13.83    0.70
   5  -3   4   13.52    0.70
   5   3  -4   13.98    0.73
  -5   3  -4   14.09    0.75
  -5  -3   4   13.47    0.68
  -5   3  -4   12.46    0.68
   5  -3  -4   13.57    0.68
   5   3   4   13.90    0.70
   5   3   4   14.61    0.73
  -6   3   4    3.43    0.53
  -6   3   4    2.84    0.48
   6   3  -4    3.68    0.60
  -6  -3  -4    2.36    0.43
   6   3  -4    4.63    0.57
   6  -3   4    3.36    0.48
  -6  -3   4    2.77    0.44
   6   3   4    3.35    0.52
   6   3   4    2.50    0.40
  -6   3  -4    2.72    0.45
   6  -3  -4    4.20    0.53
  -6   3  -4    3.31    0.52
  -7   3   4   13.14    0.86
   7   3  -4   12.66    0.84
   7   3  -4   14.34    0.93
  -7  -3  -4   12.39    0.82
  -7   3   4   15.90    0.93
  -7   3  -4   13.81    0.86
  -7   3  -4   13.87    0.89
   7  -3  -4   13.68    0.86
   7   3   4   14.08    0.85
   7   3   4   14.72    0.92
  -7  -3   4   13.16    0.80
   8  -3   4    2.95    0.52
   8   3  -4    2.04    0.52
  -8   3   4    2.03    0.54
  -8  -3  -4    1.33    0.42
  -8   3  -4    2.20    0.57
   8   3   4    2.21    0.54
   8  -3  -4    1.71    0.46
  -8  -3   4    1.48    0.45
  -9   3   4    1.81    0.62
   9   3  -4    0.77    0.47
  -9   3  -4    0.78    0.54
   9   3   4    1.52    0.56
  10   3  -4    2.16    0.62
 -10   3   4    1.53    0.80
  10   3   4    1.60    0.62
 -10   3  -4    1.50    0.93
   0  -4  -4    2.57    0.14
   0   4   4    2.38    0.18
   0  -4   4    2.85    0.17
   0   4  -4    2.70    0.21
   0   4  -4    2.87    0.21
   0  -4   4    2.61    0.17
   0  -4  -4    2.73    0.15
   0   4   4    2.69    0.19
  -1  -4  -4   60.36    1.06
  -1  -4  -4   61.74    1.06
  -1   4   4   61.03    1.14
   1   4  -4   60.98    1.14
   1   4  -4   58.83    1.13
   1  -4   4   61.01    1.12
  -1   4   4   61.10    1.14
   1  -4   4   60.66    1.13
   1  -4  -4   59.66    1.16
   1   4   4   62.23    1.12
  -1  -4   4   61.07    1.09
  -1   4  -4   60.00    1.16
  -1  -4   4   60.42    1.10
   1   4   4   60.83    1.11
  -1   4  -4   59.92    1.16
   1  -4  -4   60.88    1.09
  -2   4   4    8.50    0.39
   2   4  -4    8.67    0.38
   2  -4   4    7.32    0.37
  -2   4   4    7.52    0.38
   2   4  -4    8.17    0.39
  -2  -4  -4    9.07    0.41
   2  -4  -4    7.99    0.36
   2   4   4    7.95    0.38
   2   4   4    8.43    0.37
  -2  -4   4    7.79    0.34
  -2   4  -4    8.26    0.40
  -2   4  -4    7.86    0.40
   3   4  -4   27.28    0.78
  -3   4   4   27.07    0.81
  -3  -4  -4   27.62    0.75
  -3   4   4   26.29    0.81
   3   4  -4   27.14    0.79
   3  -4   4   26.87    0.79
  -3  -4   4   27.36    0.76
   3  -4  -4   27.61    0.79
   3   4   4   27.32    0.80
  -3   4  -4   27.02    0.81
  -3   4  -4   26.65    0.82
   3   4   4   26.97    0.77
  -4  -4  -4    4.94    0.41
  -4   4   4    5.17    0.43
  -4   4   4    5.33    0.46
   4   4  -4    4.98    0.41
   4   4  -4    5.15    0.45
  -4   4  -4    4.51    0.45
  -4  -4   4    4.88    0.40
  -4   4  -4    4.60    0.42
   4   4   4    4.60    0.41
   4  -4  -4    4.91    0.50
   4   4   4    5.43    0.46
   5  -4   4   18.51    0.79
   5   4  -4   22.87    1.34
  -5   4   4   18.98    0.85
   5   4  -4   17.49    0.92
  -5  -4  -4   18.86    1.11
  -5   4   4   18.57    0.81
  -5   4  -4   18.32    0.84
  -5  -4   4   18.52    0.85
  -5   4  -4   19.19    0.82
   5  -4  -4   19.01    0.79
   5   4   4   20.02    0.81
   5   4   4   20.48    0.99
   6   4  -4    5.19    0.56
   6   4  -4    5.35    0.60
  -6   4   4    6.90    0.66
   6  -4   4    5.89    0.61
  -6   4   4    5.76    0.60
   6   4   4    5.54    0.58
   6   4   4    6.33    0.65
  -6   4  -4    6.19    0.65
   6  -4  -4    5.62    0.56
  -6  -4   4    4.69    0.62
  -6   4  -4    4.07    0.81
   7   4  -4    2.27    0.57
   7  -4   4    3.55    0.55
   7   4  -4    4.06    0.60
  -7   4   4    4.62    0.66
  -7   4   4    3.12    0.52
  -7  -4  -4    3.05    0.51
  -7  -4   4    3.06    0.48
   7   4   4    2.87    0.47
  -7   4  -4    3.57    0.59
   7   4   4    2.99    0.54
  -7   4  -4    2.97    0.61
   7  -4  -4    3.22    0.49
  -8  -4  -4    0.42    0.41
   8   4  -4    0.20    0.43
   8  -4   4    0.00    0.40
  -8   4   4    0.68    0.48
  -8  -4   4    0.71    0.41
   8  -4  -4    0.56    0.42
  -8   4  -4    0.68    0.48
   8   4   4    0.69    0.45
  -9   4   4    0.97    0.51
   9   4  -4    1.14    0.51
  -9   4  -4    0.43    0.51
   9   4   4    0.34    0.50
 -10   4   4    1.94    0.68
  10   4  -4    1.41    0.61
  10   4   4    1.74    0.64
 -10   4  -4    2.62    0.72
   0   5   4    3.29    0.23
   0   5  -4    3.99    0.23
   0  -5   4    3.69    0.15
   0   5  -4    3.34    0.34
   0   5   4    3.63    0.20
   1   5  -4   30.03    0.67
  -1   5   4   30.02    0.67
  -1  -5  -4   30.49    0.51
   1  -5   4   29.44    0.63
  -1   5  -4   28.77    0.78
  -1  -5   4   28.95    0.65
   1   5   4   30.32    0.84
  -1   5  -4   30.61    0.70
   2   5  -4   13.78    0.47
  -2   5   4   13.54    0.49
  -2  -5  -4   13.48    0.44
  -2   5   4   14.11    0.50
   2   5  -4   13.64    0.48
   2  -5   4   13.49    0.46
  -2  -5   4   13.21    0.42
   2   5   4   13.80    0.46
   2   5   4   14.04    0.47
   2  -5  -4   13.78    0.45
  -2   5  -4   13.57    0.50
  -2   5  -4   12.92    0.50
  -3  -5  -4   90.85    1.71
   3  -5   4   91.52    1.78
  -3   5   4   90.42    1.82
   3   5  -4   89.58    1.78
  -3   5   4   87.65    1.81
   3   5  -4   91.45    1.80
  -3  -5   4   91.28    1.74
   3   5   4   90.62    1.79
   3  -5  -4   91.00    1.78
  -3   5  -4   93.56    1.87
  -3   5  -4   89.52    1.83
   3   5   4   89.68    1.77
   4  -5   4    0.77    0.24
  -4   5   4    1.33    0.28
   4   5  -4    1.57    0.50
  -4   5   4    1.26    0.37
   4   5  -4    1.21    0.26
  -4   5  -4    1.35    0.33
  -4   5  -4    1.36    0.29
   4   5   4    1.71    0.30
  -4  -5   4    1.21    0.25
   4   5   4    1.28    0.43
   4  -5  -4    1.14    0.26
  -5  -5  -4    1.92    0.33
   5   5  -4    1.29    0.32
   5   5  -4    1.42    0.34
  -5   5   4    2.01    0.40
  -5   5   4    2.43    0.36
   5  -5   4    1.67    0.56
   5  -5  -4    2.52    0.39
   5   5   4    1.79    0.34
   5   5   4    2.24    0.41
  -5  -5   4    1.73    0.32
  -5   5  -4    2.16    0.42
  -5   5  -4    2.32    0.45
  -6  -5  -4    2.54    0.42
  -6   5   4    1.98    0.40
  -6   5   4    2.37    0.48
   6   5  -4    2.63    0.48
   6   5  -4    2.45    0.41
   6  -5   4    1.17    0.41
   6   5   4    3.40    0.51
  -6  -5   4    2.51    0.40
  -6   5  -4    2.56    0.43
   6   5   4    2.60    0.41
  -6   5  -4    2.52    0.49
  -7   5   4    1.35    0.47
  -7  -5  -4    2.50    0.47
   7   5  -4    2.77    0.52
   7   5  -4    1.73    0.43
   7  -5   4    2.57    0.46
  -7   5   4    2.35    0.59
   7  -5  -4    1.97    0.43
   7   5   4    2.41    0.54
  -7   5  -4    2.53    0.50
   7   5   4    1.71    0.40
  -7   5  -4    1.65    0.50
  -7  -5   4    2.73    0.58
   8  -5   4    0.74    0.45
  -8   5   4    0.14    0.42
   8  -5  -4   -0.52    0.52
   8   5   4   -0.46    0.57
  -8   5  -4   -0.39    0.40
  -9   5   4    0.39    0.52
   9   5  -4    0.58    0.49
  -9   5  -4    0.24    0.50
   9   5   4   -0.62    0.44
  10   5  -4    0.45    0.56
 -10   5   4   -0.39    0.56
 -10   5  -4   -0.03    0.57
  10   5   4   -0.20    0.55
   0   6  -4    0.46    0.12
   0   6   4    0.46    0.10
   0   6  -4    0.45    0.12
  -1   6   4   17.39    0.47
  -1   6   4   17.28    0.48
   1   6  -4   16.96    0.47
   1   6  -4   17.11    0.47
   1   6   4   17.34    0.44
  -1   6  -4   17.94    0.51
   1   6   4   17.04    0.44
  -1   6  -4   17.89    0.51
  -2   6   4   14.88    0.52
   2  -6   4   14.97    0.47
   2   6  -4   15.96    0.51
   2   6  -4   15.45    0.51
  -2   6   4   14.90    0.62
   2   6   4   15.40    0.50
  -2   6  -4   15.64    0.55
   2   6   4   16.14    0.50
   2  -6  -4   15.88    0.46
  -2  -6   4   15.36    0.42
  -2   6  -4   15.51    0.55
   3   6  -4    4.61    0.36
   3  -6   4    4.51    0.36
   3   6  -4    4.02    0.44
  -3  -6  -4    4.34    0.30
  -3   6   4    4.84    0.38
  -3   6   4    3.97    0.46
   3   6   4    4.65    0.44
  -3  -6   4    4.35    0.31
   3   6   4    4.79    0.45
   3  -6  -4    4.03    0.33
  -3   6  -4    4.68    0.51
  -3   6  -4    4.55    0.39
   4   6  -4   24.93    0.86
  -4   6   4   23.22    0.84
   4  -6   4   23.33    0.85
  -4  -6  -4   23.74    0.96
   4   6  -4   23.18    0.82
  -4   6   4   23.77    0.87
  -4  -6   4   23.74    0.82
   4   6   4   22.76    0.82
   4  -6  -4   22.81    0.80
   4   6   4   23.70    0.81
  -4   6  -4   23.06    0.87
  -4   6  -4   23.56    0.85
   5   6  -4    0.41    0.27
  -5   6   4    0.67    0.31
   5   6  -4    0.67    0.29
   5  -6   4    0.10    0.24
  -5   6   4    0.13    0.31
  -5  -6  -4    0.82    0.28
  -5   6  -4    1.05    0.30
  -5   6  -4    0.73    0.35
   5  -6  -4    0.38    0.26
  -5  -6   4    0.94    0.29
   5   6   4    0.60    0.29
   5   6   4    0.38    0.28
  -6   6   4    8.42    0.67
   6   6  -4    8.03    0.64
   6  -6   4    7.73    0.64
   6   6  -4    8.70    0.69
  -6  -6  -4    6.81    0.58
  -6   6   4    8.15    0.72
   6   6   4    7.24    0.69
   6   6   4    6.66    0.60
  -6   6  -4    6.58    0.69
  -6   6  -4    6.87    0.72
  -6  -6   4    7.10    0.59
   6  -6  -4    7.84    0.62
  -7   6   4    0.23    0.41
   7   6  -4    0.26    0.33
   7   6  -4    0.48    0.40
   7   6   4    0.36    0.34
  -7   6  -4    0.34    0.39
   7  -6  -4    1.29    0.48
   7   6   4    2.39    0.53
   8   6  -4    0.21    0.41
  -8   6   4    0.42    0.47
  -8   6  -4    0.27    0.46
   8   6   4   -0.48    0.37
  -9   6   4    0.70    0.58
   9   6  -4    1.05    0.50
  -9   6  -4    1.53    0.59
   9   6   4    1.95    0.59
  10   6  -4    0.29    0.68
 -10   6   4   -0.58    0.55
  10   6   4   -0.01    0.58
 -10   6  -4   -0.75    0.52
   0   7   4   22.43    0.48
   0   7  -4   22.95    0.54
   0   7  -4   22.61    0.54
  -1   7   4    0.61    0.13
   1   7  -4    0.54    0.13
  -1   7   4    0.64    0.14
   1   7  -4    0.48    0.13
   1   7   4    0.55    0.11
  -1   7  -4    0.57    0.15
  -1   7  -4    0.72    0.15
  -2   7   4    6.52    0.37
   2   7  -4    6.89    0.35
  -2   7   4    7.14    0.39
   2   7  -4    6.92    0.35
  -2   7  -4    6.90    0.39
   2   7   4    6.46    0.32
   2   7   4    6.37    0.32
  -2   7  -4    6.63    0.40
  -3   7   4   19.90    0.72
  -3   7   4   19.75    0.72
   3   7  -4   20.01    0.67
   3   7  -4   19.99    0.69
   3  -7   4   19.77    0.63
  -3   7  -4   22.54    1.14
  -3   7  -4   21.98    0.77
   3   7   4   20.15    0.67
   3   7   4   19.98    0.67
   4   7  -4    5.93    0.48
   4   7  -4    5.31    0.48
  -4   7   4    5.77    0.52
   4  -7   4    5.21    0.44
  -4   7   4    5.46    0.49
  -4   7  -4    5.68    0.53
  -4   7  -4    5.03    0.47
   4   7   4    5.54    0.45
   4  -7  -4    5.12    0.44
   4   7   4    5.29    0.48
  -5   7   4    6.74    0.61
   5   7  -4    6.52    0.54
   5  -7   4    7.52    0.56
  -5   7   4    6.61    0.56
   5   7  -4    6.72    0.57
  -5   7  -4    6.44    0.56
  -5   7  -4    5.71    0.59
   5   7   4    6.50    0.53
  -5  -7   4    5.86    0.51
   5  -7  -4    5.97    0.60
   5   7   4    6.80    0.58
   6   7  -4    0.39    0.31
  -6   7   4    0.03    0.36
   6   7  -4    0.74    0.31
  -6  -7  -4    0.61    0.35
  -6   7   4    0.54    0.30
   6  -7   4    0.52    0.35
  -6  -7   4    0.05    0.32
  -6   7  -4    0.39    0.30
   6  -7  -4    0.61    0.35
   6   7   4    0.19    0.33
  -6   7  -4    0.48    0.38
   6   7   4   -0.16    0.26
   7   7  -4    0.90    0.41
  -7   7   4    1.12    0.47
   7   7   4    0.73    0.39
  -7   7  -4    1.41    0.48
  -8   7   4    0.86    0.52
   8   7  -4    0.08    0.41
  -8   7  -4    0.04    0.47
   8   7   4   -0.08    0.40
  -9   7   4    0.19    0.54
   9   7  -4    2.45    0.61
   9   7   4    0.89    0.48
  -9   7  -4    0.41    0.56
   0   8  -4   15.00    0.41
   0   8   4   15.18    0.33
   0   8   4   13.85    0.41
   0   8  -4   15.43    0.41
  -1   8   4    0.48    0.13
  -1   8   4    0.39    0.13
   1   8  -4    0.34    0.13
   1   8  -4    0.52    0.13
   1   8   4    0.44    0.10
  -1   8  -4    0.43    0.15
   1   8   4    0.44    0.10
   2   8  -4   11.33    0.44
   2   8  -4   11.08    0.43
  -2   8   4   10.77    0.46
  -2   8  -4   11.26    0.48
   2   8   4   11.45    0.40
  -2   8  -4   11.76    0.50
   2   8   4   11.22    0.41
  -3   8   4   28.63    0.86
  -3   8   4   28.30    0.88
   3   8  -4   28.58    0.83
   3   8   4   28.05    0.80
  -3   8  -4   29.07    0.90
  -3   8  -4   27.68    0.87
   3   8   4   29.10    0.90
  -4   8   4   20.56    0.83
  -4   8   4   20.91    0.82
   4   8  -4   20.06    0.76
   4   8  -4   21.28    0.79
  -4   8  -4   21.43    0.86
  -4   8  -4   20.67    0.82
   4   8   4   21.12    0.78
   4   8   4   20.55    0.76
  -5   8   4    0.49    0.30
  -5   8   4    0.83    0.28
   5   8  -4    0.20    0.25
   5   8  -4    0.23    0.28
  -5   8  -4    0.31    0.31
   5   8   4    0.19    0.26
   5   8   4    0.37    0.26
  -5   8  -4    0.63    0.28
  -6   8   4    1.10    0.40
   6   8  -4    1.30    0.37
  -6   8   4    0.78    0.34
   6   8  -4    1.52    0.38
   6   8   4    0.75    0.33
  -6   8  -4    1.23    0.41
   6   8   4    1.06    0.35
  -6   8  -4    0.56    0.40
  -7   8   4    0.96    0.47
   7   8  -4    0.69    0.40
  -7   8  -4    0.02    0.39
   7   8   4    0.57    0.38
   8   8  -4    0.28    0.42
  -8   8   4   -0.44    0.44
  -8   8  -4   -0.02    0.49
   8   8   4    0.14    0.43
  -9   8   4    1.13    0.59
   9   8  -4    0.95    0.55
   9   8   4    0.82    0.53
  -9   8  -4    0.48    0.62
   0   9  -4    0.31    0.10
   1   9  -4    7.68    0.27
  -1   9   4    7.89    0.28
  -1   9  -4    8.09    0.34
  -1   9  -4    7.25    0.33
  -2   9   4    7.77    0.39
   2   9  -4    7.18    0.34
   2   9  -4    7.04    0.34
  -2   9   4    8.02    0.40
  -2   9  -4    7.35    0.41
  -2   9  -4    7.66    0.41
   2   9   4    6.71    0.30
  -3   9   4    0.53    0.23
   3   9  -4    0.24    0.19
   3   9  -4    0.62    0.20
  -3   9   4    0.28    0.21
   3   9   4    0.67    0.20
   3   9   4    0.53    0.19
  -3   9  -4    0.48    0.25
  -3   9  -4    0.71    0.25
   4   9  -4    2.92    0.37
  -4   9   4    2.53    0.38
  -4   9   4    1.81    0.41
   4   9  -4    2.20    0.33
  -4   9  -4    1.62    0.34
  -4   9  -4    2.01    0.33
   4   9   4    2.74    0.34
   4   9   4    2.61    0.33
   5   9  -4    0.16    0.27
   5   9  -4    0.18    0.28
  -5   9   4    0.72    0.34
  -5   9   4    0.54    0.29
  -5   9  -4    0.38    0.33
  -5   9  -4    0.09    0.28
   5   9   4    0.63    0.28
   5   9   4    0.20    0.26
   6   9  -4    0.27    0.32
  -6   9   4    0.13    0.35
   6   9  -4    0.20    0.30
   6   9   4    0.21    0.29
  -6   9  -4    0.06    0.34
  -7   9   4    0.08    0.43
   7   9  -4   -0.28    0.35
  -7   9  -4   -0.42    0.39
   7   9   4    0.42    0.37
   8   9  -4   -0.37    0.39
  -8   9   4   -0.07    0.66
   8   9   4    0.41    0.45
  -1  10  -4    1.99    0.19
  -1  10  -4    2.61    0.20
  -2  10   4    3.69    0.29
   2  10  -4    3.70    0.24
   2  10  -4    3.72    0.22
  -2  10   4    3.72    0.29
  -2  10  -4    3.66    0.33
  -3  10   4    1.15    0.33
   3  10  -4    1.51    0.23
   3  10  -4    1.18    0.22
  -3  10   4    1.13    0.26
  -3  10  -4    0.96    0.26
  -3  10  -4    1.34    0.30
   3  10   4    1.70    0.22
   3  10   4    1.20    0.20
  -4  10   4    1.78    0.35
  -4  10   4    1.86    0.33
   4  10  -4    1.84    0.35
   4  10  -4    1.69    0.29
   4  10   4    1.92    0.30
  -4  10  -4    1.37    0.35
  -4  10  -4    1.87    0.34
   4  10   4    1.36    0.28
   5  10  -4    0.44    0.28
   5  10  -4   -0.46    0.23
  -5  10   4   -0.17    0.28
  -5  10   4    0.15    0.29
  -5  10  -4    0.26    0.30
  -5  10  -4    0.22    0.32
   5  10   4    0.52    0.27
   6  10  -4    0.36    0.31
  -6  10   4    0.63    0.38
   6  10  -4    0.69    0.52
   6  10   4    0.65    0.31
   6  10   4    1.23    0.40
  -6  10  -4    0.70    0.39
   7  10  -4    0.91    0.66
  -2  11   4    1.21    0.16
  -2  11   4    1.16    0.16
  -2  11  -4    0.98    0.32
  -2  11  -4    0.85    0.18
  -3  11   4    2.35    0.29
   3  11  -4    1.95    0.22
   3  11  -4    1.86    0.21
  -3  11   4    1.45    0.26
   3  11   4    2.14    0.25
   3  11   4    2.15    0.18
  -3  11  -4    2.31    0.32
  -3  11  -4    2.31    0.32
   4  11  -4    1.05    0.25
  -4  11   4    1.68    0.31
   4  11  -4    0.67    0.23
  -4  11   4    1.32    0.30
  -4  11  -4    0.96    0.28
   4  11   4    1.04    0.23
  -4  11  -4    0.69    0.28
   5  11  -4    0.56    0.26
  -5  11   4    0.30    0.31
  -5  11   4    0.88    0.37
   5  11  -4    0.49    0.27
   5  11   4    0.56    0.28
   5  11   4   -0.11    0.23
  -5  11  -4    0.01    0.33
   6  11  -4    0.02    0.50
   6  11   4    0.23    0.44
   7  11  -4    0.18    0.36
  -7  11   4    0.23    0.42
   7  11   4    0.31    0.36
  -7  11  -4   -0.17    0.41
  -3  12   4    3.03    0.31
  -3  12   4    3.43    0.31
  -3  12  -4    2.65    0.30
  -4  12   4    0.88    0.29
   4  12  -4    0.69    0.19
  -4  12   4    0.84    0.28
   4  12   4    0.32    0.14
  -4  12  -4    0.66    0.29
   4  12   4    0.75    0.17
  -4  12  -4    0.77    0.30
  -5  12   4    0.59    0.40
   5  12  -4    0.59    0.31
  -5  12  -4    0.81    0.41
   5  12   4    0.90    0.25
  -3  13  -4    0.36    0.14
  -3  13  -4    0.45    0.14
  -4  13   4    0.10    0.23
  -4  13   4    0.31    0.21
  -4  13  -4    0.02    0.23
   0   0   5    0.18    0.14
   0   0   5    0.40    0.15
   0   0  -5    0.12    0.13
  -1   0   5  135.38    2.24
   1   0  -5  130.32    2.23
   1   0   5  133.98    2.24
  -1   0   5  135.00    2.24
  -1   0  -5  130.94    2.23
   1   0   5  130.84    2.22
  -1   0  -5  132.54    2.23
   1   0  -5  128.94    2.23
   2   0  -5    2.41    0.28
   2   0   5    2.70    0.29
  -2   0   5    1.88    0.24
  -2   0  -5    2.21    0.25
  -2   0  -5    2.47    0.27
  -2   0   5    1.69    0.24
   2   0   5    2.44    0.28
   2   0  -5    2.64    0.29
  -3   0   5   11.28    0.54
   3   0  -5   12.29    0.55
  -3   0  -5   11.05    0.54
   3   0   5   12.11    0.56
  -3   0   5   10.93    0.52
   3   0  -5   11.20    0.53
  -3   0  -5   11.59    0.53
   3   0   5   11.44    0.55
   4   0   5    1.78    0.32
   4   0  -5    2.12    0.34
   4   0   5    1.89    0.33
   4   0  -5    2.49    0.35
  -4   0  -5    2.40    0.35
  -4   0   5    1.94    0.59
  -4   0   5    2.51    0.36
  -4   0  -5    2.71    0.35
  -5   0   5    0.81    0.29
   5   0   5    1.00    0.31
  -5   0   5    1.52    0.36
   5   0  -5    1.61    0.35
   5   0   5    1.03    0.33
  -5   0  -5    1.11    0.33
  -5   0  -5    1.25    0.36
   5   0  -5    1.00    0.32
  -6   0  -5    2.12    0.45
  -6   0   5    1.56    0.42
   6   0  -5    2.00    0.45
   7   0  -5    2.79    0.52
   7   0   5    3.26    0.57
   8   0   5   -0.75    0.37
  -8   0   5   -0.85    0.36
   8   0  -5    0.99    0.45
  -8   0  -5   -0.51    0.35
  -9   0  -5   -0.24    0.45
  -9   0   5   -0.13    0.47
   9   0   5   -0.41    0.46
   9   0  -5    0.82    0.50
 -10   0  -5    1.30    0.65
  10   0  -5    1.11    0.55
 -10   0   5    0.35    0.60
  10   0   5    0.63    0.63
   0   1   5    2.57    0.23
   0  -1  -5    2.24    0.20
   0  -1   5    2.27    0.22
   0  -1  -5    1.83    0.20
   0   1  -5    2.42    0.24
   0   1   5    2.51    0.24
  -1   1   5  248.72    3.95
   1   1  -5  250.92    3.96
   1  -1   5  250.51    3.95
  -1  -1  -5  242.44    3.93
   1   1  -5  250.28    3.95
   1  -1   5  248.03    3.95
  -1   1   5  245.15    3.95
  -1  -1   5  248.05    4.02
   1   1   5  253.86    4.02
   1  -1  -5  251.44    4.02
   1  -1  -5  250.29    4.13
  -1  -1   5  252.49    4.13
  -1   1  -5  256.45    4.03
   1   1   5  261.98    4.33
  -1   1  -5  251.38    4.03
   2   1  -5  286.29    4.67
   2   1  -5  288.68    4.67
  -2   1   5  284.80    4.66
   2  -1   5  289.05    4.67
  -2  -1  -5  294.58    4.67
   2  -1   5  291.42    4.68
  -2  -1  -5  291.27    4.66
  -2   1   5  297.37    4.69
   2  -1  -5  294.90    4.74
  -2  -1   5  288.21    4.72
  -2   1  -5  293.38    4.75
   2  -1  -5  296.10    4.75
   2   1   5  297.46    4.74
  -2  -1   5  295.85    4.74
  -2   1  -5  299.30    4.76
   2   1   5  296.03    4.74
   3  -1   5   23.30    0.73
  -3   1   5   23.69    0.75
  -3   1   5   25.33    1.12
  -3  -1  -5   22.33    0.72
  -3  -1  -5   22.14    0.86
   3   1  -5   23.33    0.74
   3  -1   5   22.65    0.75
   3   1  -5   23.13    0.76
  -3  -1   5   24.17    1.07
   3   1   5   23.08    0.75
  -3   1  -5   23.31    0.89
  -3  -1   5   22.76    0.74
   3  -1  -5   23.91    0.75
   3  -1  -5   24.25    0.77
   3   1   5   23.68    0.74
  -3   1  -5   24.18    0.76
  -4  -1  -5   44.60    1.18
   4   1  -5   43.30    1.18
   4  -1   5   45.45    1.20
  -4  -1  -5   43.52    1.16
   4  -1   5   42.22    1.16
   4   1  -5   42.87    1.21
  -4   1   5   44.89    1.20
  -4   1   5   43.34    1.17
   4  -1  -5   43.19    1.17
  -4   1  -5   44.14    1.17
  -4  -1   5   44.26    1.17
   4   1   5   43.09    1.18
   4  -1  -5   42.90    1.16
   4   1   5   40.64    1.54
  -4  -1   5   43.25    1.16
  -4   1  -5   42.46    1.17
   5   1  -5    4.68    0.48
  -5  -1  -5    4.29    0.47
   5  -1   5    3.87    0.46
  -5   1   5    4.64    0.48
  -5   1   5    4.40    0.48
   5   1  -5    4.41    0.47
   5   1   5    4.66    0.63
  -5   1  -5    4.33    0.47
   5   1   5    4.26    0.47
   5  -1  -5    3.97    0.57
  -5   1  -5    4.94    0.51
  -5  -1   5    4.54    0.49
   6   1  -5   15.26    0.82
  -6  -1  -5   15.22    0.85
   6   1  -5   16.00    0.85
   6  -1   5   16.52    0.88
  -6   1   5   17.28    1.07
   6   1   5   14.80    0.81
   6  -1  -5   14.42    0.81
  -6  -1   5   16.37    0.86
   6   1   5   15.28    0.85
  -7   1   5    1.31    0.47
   7   1  -5    1.53    0.48
  -7  -1  -5    0.51    0.38
  -7   1  -5    1.17    0.43
   7   1   5    0.93    0.42
   7  -1  -5    1.54    0.52
  -7  -1   5    1.03    0.42
   8   1  -5    1.95    0.50
  -8  -1  -5    2.16    0.49
  -8   1   5    1.85    0.55
   8  -1   5    2.21    0.55
   8  -1  -5    3.14    0.59
  -8   1  -5    2.71    0.56
   8   1   5    1.89    0.52
   9  -1   5    1.79    0.72
   9   1  -5    2.31    0.57
  -9   1   5    1.83    0.57
  -9  -1  -5    1.15    0.52
  -9   1  -5    1.18    0.54
  -9  -1   5    0.52    0.49
   9  -1  -5    1.85    0.93
   9   1   5    0.93    0.53
  10  -1   5    0.34    0.53
 -10   1   5   -1.24    0.47
  10   1  -5    0.63    0.54
  10  -1  -5    0.05    0.56
 -10   1  -5   -0.51    0.49
  10   1   5    0.06    0.58
   0  -2   5    2.85    0.22
   0  -2  -5    2.91    0.21
   0   2  -5    3.25    0.24
   0   2   5    3.22    0.23
   0   2   5    3.02    0.23
   0   2  -5    2.80    0.23
   0  -2  -5    3.20    0.26
   0  -2   5    2.86    0.28
  -1   2   5   70.78    1.33
   1   2  -5   72.89    1.34
   1  -2   5   70.38    1.33
  -1  -2  -5   72.46    1.32
  -1  -2  -5   71.02    1.59
   1   2  -5   71.65    1.33
  -1   2   5   73.30    1.34
   1  -2  -5   72.15    1.32
   1   2   5   69.63    1.31
  -1  -2   5   71.16    1.32
  -1   2  -5   73.34    1.35
  -1   2  -5   71.51    1.34
   1   2   5   70.70    1.32
   2   2  -5    2.91    0.30
   2  -2   5    2.66    0.29
   2   2  -5    2.91    0.29
   2  -2   5    2.78    0.32
  -2   2   5    3.08    0.30
  -2  -2  -5    2.85    0.28
  -2   2   5    3.22    0.32
   2   2   5    2.71    0.29
  -2  -2   5    3.08    0.34
  -2   2  -5    3.47    0.31
   2   2   5    3.04    0.29
  -2   2  -5    3.50    0.38
  -3   2   5  147.79    2.67
   3   2  -5  142.56    2.63
  -3   2   5  146.41    2.65
   3   2  -5  144.37    2.63
   3  -2   5  144.92    2.63
  -3  -2  -5  145.82    2.61
  -3  -2  -5  147.00    2.62
   3  -2   5  145.66    2.65
  -3   2  -5  146.53    2.64
   3  -2  -5  147.28    2.63
   3   2   5  142.73    2.60
   3   2   5  144.38    2.63
  -3  -2   5  145.21    2.61
  -3  -2   5  145.03    2.61
   3  -2  -5  144.23    2.62
  -3   2  -5  141.68    2.64
   4   2  -5    6.58    0.47
   4  -2   5    5.94    0.46
  -4   2   5    5.95    0.45
   4   2  -5    5.74    0.43
  -4   2   5    6.73    0.48
  -4  -2  -5    6.19    0.45
   4  -2  -5    6.03    0.47
  -4   2  -5    5.81    0.45
   4   2   5    6.11    0.44
  -4   2  -5    5.94    0.48
  -4  -2   5    7.27    0.48
   4   2   5    4.56    0.46
  -5   2   5    6.96    0.56
   5   2  -5    7.53    0.58
  -5  -2  -5    7.82    0.56
   5   2  -5    8.46    0.68
  -5   2   5    6.88    0.55
   5  -2   5    8.92    0.58
   5   2   5    6.68    0.54
   5   2   5    7.11    0.57
  -5   2  -5    6.36    0.67
  -5  -2   5    8.02    0.55
  -5   2  -5    7.97    0.56
   5  -2  -5    6.99    0.55
  -6  -2  -5   14.33    0.80
   6   2  -5   15.50    0.82
   6   2  -5   14.78    0.82
  -6   2   5   14.38    0.83
   6  -2   5   15.19    0.83
  -6   2   5   15.39    0.84
  -6   2  -5   15.53    0.86
   6  -2  -5   14.71    1.27
   6   2   5   14.82    0.81
   6   2   5   15.55    0.85
  -6  -2   5   15.47    0.80
  -6   2  -5   13.58    0.79
   7  -2   5    2.23    0.50
   7   2  -5    2.28    0.46
  -7  -2  -5    1.90    0.46
   7   2  -5    1.26    0.46
  -7   2   5    2.34    0.50
  -7   2  -5    1.90    0.50
   7   2   5    2.13    0.48
   7  -2  -5    1.34    0.38
   7   2   5    2.62    0.50
   8   2  -5    0.89    0.42
  -8  -2  -5   -0.09    0.38
  -8   2   5    0.10    0.43
   8   2   5   -0.08    0.40
  -8  -2   5   -0.48    0.32
  -8   2  -5    0.06    0.42
  -9  -2  -5    0.41    0.46
   9   2  -5    0.39    0.50
   9  -2   5    0.13    0.47
  -9   2   5    0.49    0.50
   9   2   5    0.62    0.49
   9  -2  -5    1.09    0.51
  -9  -2   5    0.43    0.47
  -9   2  -5   -0.54    0.46
 -10   2   5   -0.29    0.53
  10   2  -5    0.13    0.61
  10   2   5   -0.23    0.51
 -10   2  -5   -0.55    0.51
   0  -3  -5    3.87    0.27
   0  -3   5    4.14    0.30
   0   3   5    3.58    0.23
   0  -3  -5    3.62    0.22
   0  -3   5    4.25    0.24
   0   3  -5    4.11    0.26
   0   3  -5    3.91    0.25
   0   3   5    3.69    0.24
   1  -3   5  105.54    1.82
  -1   3   5  103.74    1.82
  -1  -3  -5  103.86    1.78
   1   3  -5  105.40    1.83
  -1   3   5  103.83    1.82
   1  -3   5  106.64    1.82
  -1  -3  -5  103.08    1.78
   1   3  -5  102.10    1.82
  -1  -3   5  102.03    1.79
   1  -3  -5  104.59    1.80
   1   3   5  106.07    1.81
   1   3   5  102.99    1.80
  -1  -3   5  101.53    1.79
   1  -3  -5  105.51    1.80
  -1   3  -5  104.95    1.84
  -1   3  -5  104.90    1.84
   2  -3   5   20.12    0.60
   2  -3   5   19.54    0.72
  -2   3   5   19.55    0.61
   2   3  -5   19.53    0.60
  -2  -3  -5   19.92    0.58
   2   3  -5   20.36    0.60
  -2   3   5   19.75    0.60
  -2  -3  -5   19.27    0.56
   2   3   5   19.85    0.60
  -2   3  -5   19.95    0.62
  -2  -3   5   20.25    0.59
   2  -3  -5   19.50    0.60
   2   3   5   20.10    0.60
  -2  -3   5   21.15    0.60
  -2   3  -5   19.99    0.62
   2  -3  -5   20.48    0.61
  -3   3   5   32.59    0.91
   3   3  -5   31.76    0.93
  -3   3   5   33.59    0.93
   3   3  -5   33.49    0.90
  -3  -3  -5   32.44    1.24
   3   3   5   33.12    0.89
  -3   3  -5   34.45    1.30
   3   3   5   31.71    1.05
  -3  -3   5   31.74    1.01
  -3   3  -5   32.47    0.92
  -4   3   5    3.92    0.40
  -4   3   5    3.78    0.41
   4   3  -5    2.73    0.35
   4   3  -5    3.52    0.39
   4  -3   5    3.93    0.40
   4   3   5    3.17    0.38
  -4   3  -5    4.27    0.45
   4   3   5    4.25    0.62
   4  -3  -5    3.94    0.40
  -4   3  -5    3.51    0.38
  -4  -3   5    3.13    0.35
   5  -3   5   10.42    0.64
   5   3  -5   10.63    0.65
  -5   3   5   10.06    0.64
  -5   3   5    9.88    0.63
   5   3  -5   10.12    0.59
  -5  -3  -5    9.75    0.61
  -5   3  -5   10.26    0.67
  -5  -3   5    9.70    0.60
   5   3   5   10.43    0.65
   5   3   5   10.00    0.61
  -5   3  -5   10.21    0.99
   5  -3  -5   10.54    0.64
   6   3  -5    2.02    0.68
   6  -3   5    0.90    0.37
  -6   3   5    1.98    0.45
  -6   3   5    1.82    0.41
  -6  -3  -5    1.28    0.37
   6   3  -5    2.10    0.42
   6   3   5    1.39    0.42
   6   3   5    0.98    0.35
  -6  -3   5    2.22    0.40
  -6   3  -5    1.74    0.39
   6  -3  -5    1.50    0.39
  -6   3  -5    2.14    0.45
   7   3  -5    4.01    0.55
  -7  -3  -5    3.70    0.54
  -7   3   5    3.87    0.56
  -7   3   5    4.87    0.64
   7  -3   5    4.27    0.71
   7   3  -5    4.49    0.62
  -7   3  -5    3.10    0.52
  -7  -3   5    5.28    0.59
   7   3   5    4.47    0.63
   7  -3  -5    4.97    0.74
  -7   3  -5    5.01    0.64
   7   3   5    3.11    0.50
  -8   3   5    0.47    0.44
   8  -3   5    0.00    0.34
  -8  -3  -5   -0.31    0.35
   8   3  -5   -0.03    0.37
  -8  -3   5   -0.36    0.30
  -8   3  -5   -0.38    0.37
   8  -3  -5    0.35    0.38
   8   3   5   -0.16    0.38
   9  -3   5    3.02    0.77
   9   3  -5    2.27    0.57
  -9   3   5    4.60    0.78
  -9   3  -5    2.63    0.69
   9   3   5    3.88    0.71
  10   3  -5    2.13    0.59
 -10   3   5    0.50    0.61
  10   3   5    1.40    0.60
 -10   3  -5    3.36    1.11
   0   4  -5   47.71    0.95
   0  -4   5   47.62    1.14
   0  -4  -5   46.99    0.87
   0   4   5   47.95    0.92
   0  -4  -5   47.66    0.87
   0   4   5   46.50    0.92
   0   4  -5   45.74    0.95
   0  -4   5   47.29    0.90
   1  -4   5   51.41    1.08
   1  -4   5   48.78    0.98
  -1  -4  -5   48.98    0.93
  -1  -4  -5   48.14    0.92
  -1   4   5   47.59    0.99
  -1   4   5   48.45    0.99
   1   4  -5   47.98    0.99
   1   4  -5   48.04    0.99
  -1  -4   5   49.34    0.98
  -1   4  -5   48.76    1.00
  -1   4  -5   45.94    0.99
   1   4   5   48.18    0.96
   1  -4  -5   49.16    0.96
   1   4   5   46.64    0.95
  -1  -4   5   47.57    0.98
   1  -4  -5   48.04    1.02
  -2   4   5   16.18    0.54
   2  -4   5   16.73    0.55
   2   4  -5   16.43    0.54
  -2  -4  -5   15.80    0.49
   2  -4  -5   16.09    0.52
  -2   4  -5   15.58    0.55
  -2  -4   5   16.19    0.51
   2   4   5   16.01    0.52
   3  -4   5   36.00    0.95
  -3   4   5   35.97    0.98
   3   4  -5   36.25    0.96
  -3   4   5   34.98    0.96
  -3  -4  -5   35.81    0.91
   3   4  -5   35.91    0.95
   3   4   5   35.71    0.93
   3  -4  -5   34.19    0.93
  -3  -4   5   36.24    0.92
  -3   4  -5   36.21    0.97
   3   4   5   34.95    0.94
  -3   4  -5   36.54    0.99
   4   4  -5    5.27    0.44
  -4   4   5    5.25    0.49
  -4  -4  -5    5.65    0.43
  -4   4   5    5.23    0.43
   4   4  -5    5.70    0.47
  -4   4  -5    4.67    0.68
  -4  -4   5    4.97    0.41
   4   4   5    4.84    0.45
   4   4   5    5.12    0.41
  -4   4  -5    5.54    0.50
   5   4  -5    2.36    0.61
  -5   4   5    2.00    0.35
   5  -4   5    1.84    0.37
  -5   4   5    1.79    0.41
   5   4  -5    2.68    0.43
   5   4   5    1.76    0.37
   5   4   5    1.81    0.33
  -5   4  -5    2.02    0.39
   5  -4  -5    2.73    0.40
  -5   4  -5    2.05    0.36
   6  -4   5   14.33    0.79
  -6   4   5   15.68    0.87
  -6   4   5   11.38    0.88
   6   4  -5   14.17    0.78
   6   4  -5   13.11    0.79
  -6   4  -5   12.40    0.78
   6  -4  -5   13.48    0.76
   6   4   5   13.13    0.83
  -6  -4   5   12.32    0.75
   6   4   5   13.51    0.74
  -6   4  -5   14.28    0.87
   7  -4   5    2.43    0.47
  -7  -4  -5    1.31    0.39
   7   4  -5    1.10    0.45
  -7   4   5    1.59    0.49
  -7   4   5    1.95    0.47
  -7  -4   5    0.94    0.39
   7   4   5    1.90    0.48
  -7   4  -5    1.58    0.47
   7   4   5    0.94    0.37
   7  -4  -5    1.16    0.41
   8   4  -5    0.04    0.40
  -8   4   5    0.54    0.47
  -8  -4  -5   -0.37    0.37
   8  -4   5   -0.09    0.45
  -8  -4   5   -0.26    0.34
   8   4   5    0.29    0.44
   8  -4  -5   -0.58    0.36
  -8   4  -5   -0.50    0.40
  -9   4   5    0.49    0.62
   9   4  -5    0.53    0.45
  -9   4  -5   -1.05    0.43
   9   4   5    0.31    0.48
  10   4  -5    0.47    0.61
 -10   4   5   -0.66    0.51
  10   4   5   -0.19    0.55
 -10   4  -5    0.99    0.61
   0  -5  -5    4.24    0.16
   0   5  -5    4.45    0.31
   0   5  -5    4.03    0.26
   0  -5   5    4.00    0.22
   0   5   5    4.15    0.24
   1  -5   5   38.98    0.81
   1   5  -5   39.19    0.84
  -1   5   5   38.17    0.84
  -1   5   5   39.21    0.84
  -1  -5  -5   38.69    0.72
   1   5  -5   38.38    0.84
  -1   5  -5   38.85    0.87
   1   5   5   38.86    0.82
   1   5   5   38.93    0.81
  -1   5  -5   36.76    0.85
  -1  -5   5   38.61    0.77
   1  -5  -5   39.13    0.77
  -2   5   5    7.82    0.40
   2  -5   5    8.40    0.40
  -2  -5  -5    8.54    0.33
   2   5  -5    8.46    0.40
  -2   5   5    7.72    0.40
   2   5  -5    7.74    0.39
  -2   5  -5    7.98    0.41
  -2  -5   5    8.68    0.35
   2  -5  -5    8.28    0.36
   2   5   5    8.10    0.37
   2   5   5    8.35    0.38
  -2   5  -5    7.72    0.40
   3   5  -5    1.74    0.27
  -3   5   5    1.75    0.29
  -3  -5  -5    1.35    0.23
  -3   5   5    1.38    0.28
   3   5  -5    1.24    0.24
   3  -5   5    0.93    0.22
  -3  -5   5    1.57    0.24
  -3   5  -5    1.28    0.26
   3  -5  -5    1.28    0.23
  -3   5  -5    1.39    0.25
   3   5   5    1.32    0.23
   3   5   5    1.07    0.24
   4   5  -5   14.69    0.66
   4  -5   5   15.31    0.67
  -4  -5  -5   17.49    1.00
   4   5  -5   16.02    0.73
  -4   5   5   15.39    0.69
   4   5   5   14.39    0.65
  -4  -5   5   16.38    0.65
   4  -5  -5   15.45    0.65
  -4   5  -5   16.40    0.71
   4   5   5   14.43    0.67
  -4   5  -5   15.96    1.08
   5   5  -5   12.34    0.67
   5   5  -5   12.45    0.70
  -5   5   5   12.78    0.75
  -5   5   5   12.10    0.67
  -5  -5  -5   10.92    0.63
   5   5   5   10.57    0.67
   5  -5  -5   12.43    0.66
   5   5   5   12.06    0.65
  -5   5  -5   12.25    0.74
  -5  -5   5   12.04    0.64
  -5   5  -5   12.33    1.04
  -6  -5  -5    3.77    0.47
   6  -5   5    2.09    0.40
  -6   5   5    3.90    0.56
  -6   5   5    4.11    0.52
   6   5  -5    2.57    0.45
   6   5  -5    3.16    0.48
  -6  -5   5    3.25    0.45
   6   5   5    3.08    0.51
  -6   5  -5    3.93    0.51
   6   5   5    4.38    0.52
  -6   5  -5    4.21    0.58
   7   5  -5    1.03    0.42
   7   5  -5    0.77    0.39
  -7  -5  -5    0.32    0.32
  -7   5   5    0.41    0.42
   7  -5   5    0.25    0.36
  -7   5   5    0.36    0.39
  -7   5  -5    1.09    0.44
   7   5   5    0.12    0.34
   7   5   5    1.14    0.44
   7  -5  -5    0.94    0.36
  -7   5  -5    1.46    0.43
   8   5  -5    0.50    0.71
  -8   5   5   -0.02    0.44
   8  -5   5   -0.01    0.66
   8   5   5    0.40    0.47
  -8   5  -5    0.54    0.47
  -9   5   5    0.55    0.53
   9   5  -5    0.62    0.50
   9   5   5    1.01    0.53
  -9   5  -5    0.67    0.53
  10   5  -5    2.65    0.69
 -10   5   5    2.44    0.72
  10   5   5    0.39    0.61
 -10   5  -5    1.55    0.69
   0   6   5   45.79    0.90
   0   6  -5   47.83    0.95
   0   6  -5   45.55    0.94
  -1   6   5    2.99    0.24
   1  -6   5    3.16    0.20
  -1   6   5    3.43    0.25
   1   6  -5    3.19    0.24
   1   6  -5    3.29    0.25
  -1   6  -5    3.02    0.28
   1   6   5    2.85    0.22
   1   6   5    2.98    0.22
  -1   6  -5    3.17    0.27
   2   6  -5    1.86    0.34
   2  -6   5    1.59    0.26
   2   6  -5    1.76    0.23
  -2   6   5    1.51    0.22
  -2   6   5    1.63    0.24
   2  -6  -5    1.66    0.20
   2   6   5    1.74    0.21
  -2  -6   5    1.53    0.18
  -2   6  -5    1.52    0.23
  -2   6  -5    1.68    0.25
   2   6   5    1.53    0.22
  -3   6   5    9.32    0.50
   3  -6   5    9.07    0.46
   3   6  -5   10.18    0.50
   3   6  -5    9.10    0.47
  -3  -6  -5    8.92    0.40
  -3   6   5    9.35    0.51
   3   6   5    9.14    0.48
   3   6   5    9.23    0.47
  -3  -6   5    9.21    0.42
   3  -6  -5    9.00    0.44
  -3   6  -5    9.62    0.53
  -3   6  -5    9.03    0.51
   4   6  -5    0.84    0.28
  -4   6   5    1.20    0.31
   4   6  -5    1.55    0.31
  -4   6   5    1.32    0.29
   4  -6  -5    0.98    0.28
  -4   6  -5    0.79    0.26
   4   6   5    0.53    0.26
  -4  -6   5    0.92    0.26
  -4   6  -5    1.16    0.32
   4   6   5    0.96    0.26
   5   6  -5    0.90    0.30
   5  -6   5    0.61    0.27
   5   6  -5    0.39    0.30
  -5   6   5    0.67    0.34
  -5  -6  -5    1.14    0.31
  -5   6   5    0.67    0.30
   5  -6  -5    0.98    0.30
  -5  -6   5    0.59    0.27
   5   6   5    1.11    0.33
  -5   6  -5    0.90    0.28
   5   6   5    0.89    0.32
  -5   6  -5    0.74    0.35
   6   6  -5    1.01    0.35
  -6   6   5    1.30    0.42
   6  -6   5    1.04    0.35
   6   6  -5    0.65    0.38
  -6  -6  -5    0.86    0.30
  -6   6   5    0.71    0.33
   6  -6  -5    1.09    0.32
   6   6   5    0.56    0.37
   6   6   5    1.26    0.37
  -6   6  -5    0.43    0.38
  -6  -6   5    0.37    0.30
  -6   6  -5    1.35    0.61
  -7   6   5    3.78    0.63
   7   6  -5    4.18    0.61
   7   6  -5    3.19    0.51
  -7   6  -5    3.88    0.62
   7   6   5    3.37    0.59
   7   6   5    3.31    0.52
   7  -6  -5    3.66    0.67
   8   6  -5    0.53    0.45
  -8   6   5    0.85    0.50
  -8   6  -5    1.68    0.56
   8   6   5    0.90    0.48
   9   6  -5    0.53    0.48
  -9   6   5    0.11    0.51
   9   6   5    0.52    0.51
  -9   6  -5    0.26    0.50
   0   7   5    3.24    0.21
   0   7  -5    3.35    0.24
   0   7   5    3.38    0.25
   0   7  -5    3.01    0.24
  -1   7   5    4.31    0.33
   1   7  -5    4.24    0.33
  -1   7   5    4.46    0.27
   1   7  -5    4.85    0.28
   1   7   5    4.26    0.24
   1   7   5    4.69    0.27
   2   7  -5    3.70    0.31
   2   7  -5    3.90    0.31
  -2   7   5    3.42    0.31
  -2   7   5    3.43    0.32
   2   7   5    3.67    0.29
   2   7   5    4.01    0.29
  -2   7  -5    3.40    0.34
  -2   7  -5    3.48    0.32
   3   7  -5   23.54    0.75
  -3   7   5   23.69    0.89
   3  -7   5   23.11    0.71
  -3   7   5   22.80    0.79
   3   7  -5   23.72    0.77
  -3   7  -5   23.21    0.81
   3   7   5   21.96    0.71
   3   7   5   24.19    0.75
  -3   7  -5   23.02    0.80
   4  -7   5    0.40    0.25
   4   7  -5    0.62    0.45
  -4   7   5    0.22    0.25
   4   7  -5    0.12    0.23
  -4   7   5    0.31    0.29
  -4   7  -5    0.38    0.28
   4   7   5    0.54    0.25
  -4   7  -5    0.48    0.25
   4  -7  -5    0.20    0.22
   4   7   5    0.37    0.23
   5   7  -5    3.86    0.45
   5   7  -5    2.92    0.42
  -5   7   5    3.82    0.51
  -5   7   5    3.52    0.46
   5  -7   5    3.30    0.42
   5   7   5    3.74    0.47
  -5   7  -5    3.42    0.51
  -5  -7   5    2.77    0.38
  -5   7  -5    2.88    0.43
   5  -7  -5    2.64    0.41
   5   7   5    3.82    0.46
   6   7  -5    1.12    0.38
  -6   7   5    0.81    0.33
   6   7  -5    0.90    0.33
  -6  -7  -5   -0.12    0.30
  -6   7   5    0.42    0.37
   6  -7   5    0.76    0.37
   6   7   5    0.72    0.37
   6  -7  -5    0.79    0.39
  -6   7  -5    0.39    0.34
   6   7   5    0.66    0.31
  -6   7  -5    0.52    0.38
  -6  -7   5    0.41    0.35
   7   7  -5    0.20    0.34
  -7   7   5   -0.21    0.37
   7   7   5   -0.24    0.35
  -7   7  -5    0.16    0.38
  -8   7   5   -0.37    0.39
   8   7  -5   -0.18    0.40
   8   7   5   -0.17    0.40
  -8   7  -5   -0.24    0.46
  -9   7   5    0.29    0.55
   9   7  -5    0.55    0.53
   9   7   5    0.30    0.46
  -9   7  -5    1.72    0.66
   0   8  -5    1.84    0.20
   0   8   5    1.87    0.17
   0   8   5    1.84    0.17
   0   8  -5    1.96    0.20
   1   8  -5    4.34    0.27
  -1   8   5    3.68    0.26
  -1   8   5    4.34    0.26
   1   8  -5    4.08    0.26
   1   8   5    3.89    0.22
  -1   8  -5    3.63    0.29
  -1   8  -5    4.05    0.42
   1   8   5    4.07    0.22
  -2   8   5   13.79    0.53
   2   8  -5   12.49    0.48
   2   8  -5   12.73    0.50
   2   8   5   12.72    0.46
   2   8   5   12.56    0.45
  -2   8  -5   13.21    0.53
  -2   8  -5   13.19    0.55
   3   8  -5   10.71    0.53
  -3   8   5   11.41    0.56
   3   8  -5   10.87    0.54
  -3   8   5   10.76    0.57
   3   8   5    9.70    0.49
  -3   8  -5   11.19    0.57
  -3   8  -5   11.08    0.58
  -4   8   5   11.83    0.64
  -4   8   5   11.51    0.65
   4   8  -5   10.46    0.60
   4   8  -5   11.13    0.60
   4   8   5   10.44    0.57
  -4   8  -5   11.32    0.65
   4   8   5   12.01    0.62
  -4   8  -5   11.55    0.68
  -5   8   5    0.90    0.29
  -5   8   5   -0.08    0.27
   5   8  -5    0.42    0.26
   5   8  -5    0.32    0.28
  -5   8  -5   -0.19    0.28
  -5   8  -5    0.10    0.25
   5   8   5    0.61    0.28
   5   8   5    0.07    0.27
  -6   8   5    4.69    0.61
  -6   8   5    5.53    0.61
   6   8  -5    4.69    0.54
   6   8  -5    4.53    0.65
  -6   8  -5    4.86    0.62
  -6   8  -5    5.76    0.62
   6   8   5    4.77    0.54
   6   8   5    4.02    0.53
  -7   8   5    0.30    0.42
   7   8  -5    0.55    0.37
  -7   8  -5    0.63    0.46
   7   8   5    0.33    0.37
   8   8  -5    1.14    0.47
  -8   8   5    0.57    0.50
  -8   8  -5    1.22    0.57
   8   8   5    0.57    0.46
   9   8  -5   -0.16    0.47
  -9   8   5    0.51    0.56
  -9   8  -5    0.49    0.53
   9   8   5    0.33    0.48
   0   9  -5    0.37    0.13
   0   9  -5    0.57    0.14
   1   9  -5    0.10    0.12
   1   9  -5    0.12    0.12
  -1   9   5    0.26    0.12
  -1   9   5    0.08    0.12
  -1   9  -5    0.01    0.15
  -1   9  -5    0.01    0.14
   1   9   5    0.16    0.08
   1   9   5    0.09    0.08
   2   9  -5    1.92    0.24
   2   9  -5    2.40    0.25
  -2   9   5    1.84    0.25
  -2   9   5    2.34    0.26
   2   9   5    1.97    0.20
  -2   9  -5    2.46    0.29
   2   9   5    2.40    0.29
  -2   9  -5    2.30    0.28
  -3   9   5   12.98    0.59
  -3   9   5   12.25    0.59
   3   9  -5   11.15    0.53
   3   9  -5   12.39    0.54
   3   9   5   11.83    0.50
   3   9   5   12.30    0.52
  -3   9  -5   11.82    0.61
  -3   9  -5   11.43    0.84
  -4   9   5    5.43    0.51
   4   9  -5    4.70    0.45
  -4   9   5    4.66    0.50
   4   9  -5    4.95    0.46
   4   9   5    5.69    0.45
  -4   9  -5    4.33    0.45
   4   9   5    4.96    0.45
  -4   9  -5    4.60    0.51
  -5   9   5    1.58    0.39
   5   9  -5    1.30    0.34
   5   9  -5    0.60    0.47
  -5   9   5    0.98    0.35
  -5   9  -5    1.21    0.34
   5   9   5    0.58    0.28
   5   9   5    1.25    0.33
  -5   9  -5    1.08    0.39
   6   9  -5    0.32    0.34
  -6   9   5   -0.05    0.33
   6   9  -5    0.18    0.32
   6   9   5    0.96    0.34
  -6   9  -5    0.86    0.40
   7   9  -5    0.54    0.37
  -7   9   5    0.86    0.44
   7   9   5    0.81    0.40
  -7   9  -5    0.87    0.50
  -8   9   5    0.07    0.63
   8   9  -5   -0.28    0.40
   8   9   5   -0.06    0.42
   0  10  -5    1.43    0.14
   0  10  -5    1.69    0.14
  -1  10   5    0.91    0.10
  -1  10   5    1.17    0.13
   1  10  -5    1.19    0.12
   1  10  -5    1.02    0.12
  -1  10  -5    1.16    0.17
  -1  10  -5    1.14    0.18
   2  10  -5    1.63    0.19
  -2  10   5    1.67    0.23
  -2  10   5    1.23    0.20
   2  10  -5    1.68    0.20
  -2  10  -5    1.57    0.25
   2  10   5    1.43    0.16
   2  10   5    1.38    0.13
   3  10  -5    1.71    0.26
  -3  10   5    1.14    0.41
  -3  10   5    1.20    0.27
   3  10  -5    1.39    0.25
   3  10   5    1.40    0.22
  -3  10  -5    1.69    0.30
   3  10   5    1.36    0.21
  -4  10   5    0.75    0.27
   4  10  -5    0.24    0.23
  -4  10   5    0.42    0.26
   4  10   5   -0.11    0.19
  -4  10  -5    0.06    0.28
  -4  10  -5    0.56    0.26
   4  10   5    0.63    0.24
   5  10  -5    0.45    0.28
  -5  10   5    0.88    0.33
  -5  10   5    0.47    0.32
   5  10  -5    0.88    0.31
  -5  10  -5    0.77    0.37
  -5  10  -5    0.23    0.32
   5  10   5    0.36    0.27
  -6  10   5    0.44    0.36
   6  10  -5    1.23    0.37
  -6  10  -5    0.30    0.34
   6  10   5    0.64    0.34
   6  10   5    0.32    0.38
  -7  10   5    1.92    0.87
   7  10  -5    1.08    0.61
   7  10   5    0.99    0.57
  -2  11   5    0.37    0.14
  -2  11  -5    0.42    0.18
  -2  11  -5    0.53    0.19
  -3  11   5    1.46    0.25
   3  11  -5    1.33    0.22
  -3  11   5    1.11    0.25
   3  11  -5    1.20    0.20
  -3  11  -5    1.38    0.28
   3  11   5    1.29    0.17
  -3  11  -5    1.32    0.29
   3  11   5    1.11    0.16
   4  11  -5    2.06    0.30
  -4  11   5    2.07    0.36
  -4  11   5    1.92    0.34
   4  11  -5    2.18    0.32
  -4  11  -5    1.62    0.32
  -4  11  -5    1.77    0.36
   4  11   5    2.30    0.30
   4  11   5    2.55    0.31
   5  11  -5    0.38    0.26
  -5  11   5    0.67    0.33
   5  11  -5    0.51    0.27
  -5  11   5    0.45    0.33
  -5  11  -5    0.49    0.35
   5  11   5    0.45    0.27
   5  11   5    0.12    0.25
  -6  11   5    0.30    0.51
  -6  11  -5    0.25    0.56
  -2  12  -5    0.45    0.21
  -2  12  -5    1.08    0.16
  -3  12   5    1.81    0.24
  -3  12   5    1.56    0.25
  -3  12  -5    1.76    0.28
  -3  12  -5    1.59    0.27
   4  12  -5    3.43    0.35
  -4  12   5    3.47    0.40
  -4  12   5    3.38    0.38
   4  12   5    3.12    0.27
  -4  12  -5    3.39    0.42
  -4  12  -5    3.16    0.40
   4  12   5    3.36    0.28
   5  12  -5    0.14    0.31
  -5  12   5   -0.32    0.29
  -5  12  -5   -0.13    0.31
   5  12   5    0.40    0.30
  -3  13  -5    4.23    0.29
  -3  13  -5    3.30    0.27
  -4  13   5    0.35    0.22
  -4  13   5    0.64    0.24
  -4  13  -5    0.29    0.27
   0   0   6   40.66    0.87
   0   0  -6   39.80    0.86
   0   0   6   40.79    0.87
   0   0  -6   40.17    0.86
   1   0  -6    9.34    0.39
  -1   0   6    9.32    0.40
  -1   0   6    8.89    0.38
   1   0  -6    9.81    0.41
   1   0   6    9.02    0.38
  -1   0  -6    9.09    0.38
   1   0   6    9.21    0.39
  -1   0  -6    9.10    0.40
  -2   0   6   71.08    1.43
   2   0   6   70.12    1.42
  -2   0  -6   70.39    1.42
   2   0  -6   69.49    1.42
   2   0  -6   71.18    1.43
   2   0   6   72.32    1.44
  -2   0   6   70.32    1.43
   3   0   6  183.20    3.25
  -3   0  -6  186.94    3.25
  -3   0   6  183.92    3.25
   3   0   6  183.24    3.23
   3   0  -6  183.82    3.24
   3   0  -6  180.00    3.24
  -3   0   6  187.08    3.24
  -3   0  -6  186.07    3.24
   4   0  -6   18.43    0.73
   4   0   6   18.41    0.75
  -4   0   6   18.54    0.89
  -4   0  -6   18.26    0.74
   4   0   6   17.76    0.72
   4   0  -6   17.61    0.74
  -4   0   6   17.49    0.73
  -4   0  -6   18.16    0.72
  -5   0   6   19.63    0.97
  -5   0   6   17.35    0.81
   5   0  -6   18.62    0.80
  -5   0  -6   20.33    0.85
   5   0   6   18.62    0.80
   5   0   6   18.54    0.82
   5   0  -6   19.02    0.83
   6   0  -6   10.23    0.99
  -6   0   6   10.90    0.74
  -6   0  -6   11.31    0.76
   7   0   6   -0.36    0.35
  -7   0   6   -0.02    0.41
   7   0  -6   -0.02    0.35
  -8   0  -6    0.64    0.46
   8   0   6    0.37    0.56
   8   0  -6    0.99    0.46
  -8   0   6   -0.20    0.38
  -9   0  -6   -0.48    0.43
   9   0  -6    0.63    0.48
  -9   0   6    0.34    0.85
   9   0   6    0.59    0.50
  10   0  -6    0.37    0.54
 -10   0   6   -0.71    0.52
  10   0   6    0.41    0.53
 -10   0  -6   -1.43    0.53
   0   1  -6  172.57    2.80
   0  -1  -6  168.24    2.78
   0   1   6  165.38    2.91
   0  -1   6  172.12    2.91
   0  -1  -6  169.07    3.13
   0   1  -6  167.96    2.79
   0   1   6  167.81    2.79
  -1  -1  -6   59.82    1.18
   1  -1   6   60.43    1.20
   1   1  -6   59.09    1.19
   1   1  -6   59.94    1.20
  -1  -1  -6   61.09    1.18
  -1   1   6   59.17    1.19
   1  -1   6   59.50    1.32
  -1   1   6   60.92    1.19
  -1  -1   6   60.08    1.18
   1  -1  -6   59.54    1.18
  -1   1  -6   57.96    1.18
   1   1   6   57.90    1.17
  -1   1  -6   58.98    1.17
   1  -1  -6   59.44    1.17
   1   1   6   58.79    1.17
  -1  -1   6   59.72    1.18
   2  -1   6  182.05    3.05
   2   1  -6  182.08    3.04
  -2   1   6  174.21    3.03
  -2  -1  -6  179.53    3.03
  -2   1   6  179.11    3.04
   2  -1   6  176.38    3.04
  -2  -1  -6  177.47    3.02
   2   1  -6  174.71    3.04
  -2   1  -6  176.27    3.04
  -2  -1   6  179.65    3.04
   2  -1  -6  178.83    3.04
  -2  -1   6  176.50    3.02
  -2   1  -6  175.17    3.03
   2   1   6  177.07    3.03
   2  -1  -6  180.44    3.04
   2   1   6  181.18    3.04
   3  -1   6  101.12    1.99
  -3  -1  -6  104.53    1.99
   3  -1   6   99.32    1.99
   3   1  -6   99.65    1.99
  -3   1   6   96.58    1.96
   3   1  -6  101.31    1.98
  -3   1   6  102.00    2.00
  -3  -1  -6   99.87    1.96
   3   1   6  101.54    1.98
   3  -1  -6  100.58    1.99
  -3   1  -6  100.62    2.47
  -3   1  -6   99.82    2.17
  -3  -1   6  102.29    2.03
   3  -1  -6  102.68    2.47
  -3  -1   6  101.43    1.99
   3   1   6  100.61    1.99
   4   1  -6   19.61    0.76
  -4  -1  -6   19.45    0.83
  -4   1   6   20.28    0.78
  -4  -1  -6   20.03    0.77
   4  -1   6   19.30    0.77
   4   1  -6   20.07    0.77
   4  -1   6   18.46    0.74
  -4   1   6   20.58    0.78
   4  -1  -6   18.34    0.75
  -4  -1   6   20.62    0.77
  -4   1  -6   19.82    0.76
  -4   1  -6   20.26    0.79
   4  -1  -6   19.08    0.75
   4   1   6   19.46    0.86
   4   1   6   21.02    0.79
  -4  -1   6   19.46    0.76
  -5   1   6    6.92    0.58
  -5  -1  -6    6.11    0.54
   5  -1   6    7.01    0.56
   5   1  -6    6.53    0.53
  -5   1   6    7.69    0.55
   5   1  -6    5.83    0.64
  -5   1  -6    7.29    0.58
   5   1   6    7.15    0.53
   5  -1  -6    5.67    0.54
  -5  -1   6    7.49    0.56
  -5   1  -6    6.11    0.52
  -6  -1  -6    1.26    0.40
  -6   1   6    1.68    0.44
   6   1  -6    1.28    0.39
   6  -1   6    1.04    0.38
   6   1  -6    1.40    0.37
  -6  -1   6    1.60    0.44
   6  -1  -6    2.19    0.45
   6   1   6    1.31    0.40
   6   1   6    1.55    0.44
  -7   1   6    3.12    0.57
   7   1  -6    4.23    0.60
  -7  -1  -6    3.70    0.56
  -7   1  -6    4.06    0.60
   7   1   6    4.31    0.63
  -7  -1   6    3.53    0.56
  -8  -1  -6    0.55    0.40
   8   1  -6    0.00    0.39
  -8   1   6    1.10    0.58
   8  -1   6    0.87    0.43
   8  -1  -6    1.09    0.46
  -8   1  -6    0.58    0.42
   8   1   6    1.07    0.43
   9  -1   6    3.23    0.67
  -9  -1  -6    2.22    0.61
   9   1  -6    3.38    0.67
  -9   1   6    3.29    0.68
   9  -1  -6    3.89    1.14
  -9   1  -6    3.40    0.69
  -9  -1   6    2.64    0.61
   9   1   6    3.09    0.65
  10   1  -6   -0.13    0.53
  10  -1   6    1.25    0.60
 -10   1   6    0.61    0.57
  10   1   6    2.29    0.70
 -10   1  -6    0.02    0.53
  10  -1  -6    0.93    0.60
   0   2  -6  233.53    3.64
   0   2   6  221.06    3.64
   0   2   6  223.20    3.60
   0  -2  -6  232.17    3.60
   0   2  -6  224.72    3.63
   0  -2  -6  208.04    3.81
   0  -2   6  230.05    3.62
   1   2  -6  106.92    2.19
   1   2  -6  100.02    1.83
  -1   2   6  101.99    1.83
  -1   2   6  100.49    2.14
   1  -2   6  102.98    1.83
  -1   2  -6  107.90    2.18
   1  -2  -6  102.11    1.81
  -1  -2   6  101.27    1.81
   1   2   6  100.70    1.92
   1   2   6   99.89    1.80
  -1   2  -6   98.50    1.81
  -2   2   6  151.86    2.66
  -2  -2  -6  151.21    2.62
  -2   2   6  147.23    2.82
   2   2  -6  153.68    3.05
   2  -2   6  152.24    2.69
   2  -2   6  152.26    2.65
   2   2  -6  153.02    2.65
   2   2   6  155.16    2.63
   2  -2  -6  146.60    2.62
  -2   2  -6  149.65    2.64
  -2   2  -6  149.58    2.65
  -2  -2   6  153.11    2.62
   2   2   6  150.44    2.62
   2  -2  -6  152.00    2.63
   3   2  -6   89.63    1.79
  -3   2   6   86.72    1.80
  -3  -2  -6   86.80    1.76
   3  -2   6   88.29    1.79
  -3   2   6   87.89    1.79
  -3  -2  -6   86.17    1.75
   3  -2   6   87.28    1.78
   3   2  -6   87.99    1.79
   3   2   6   87.48    1.79
  -3  -2   6   87.73    1.77
  -3   2  -6   88.83    1.81
   3  -2  -6   89.08    1.79
   3   2   6   88.54    1.77
   3  -2  -6   85.20    1.77
  -3   2  -6   86.88    1.79
  -3  -2   6   88.04    1.78
   4  -2   6   12.69    0.64
  -4   2   6   12.31    0.63
   4   2  -6   12.30    0.75
  -4   2   6   12.62    0.62
   4   2  -6   11.91    0.60
  -4  -2  -6   12.98    0.62
  -4  -2   6   13.07    0.62
  -4   2  -6   11.33    0.61
  -4   2  -6   11.92    0.90
   4   2   6   12.76    0.60
   4  -2  -6   12.49    0.63
   5   2  -6   -0.09    0.27
  -5   2   6   -0.01    0.25
  -5  -2  -6    0.08    0.25
   5   2  -6    0.61    0.28
   5  -2   6    0.18    0.26
  -5   2   6    0.34    0.31
  -5  -2   6    0.16    0.25
   5   2   6    0.13    0.28
   5  -2  -6   -0.28    0.24
  -5   2  -6    0.22    0.29
  -5   2  -6    0.15    0.27
  -6   2   6    1.87    0.47
   6   2  -6    1.74    0.41
   6  -2   6    2.10    0.43
  -6   2   6    1.24    0.40
  -6  -2  -6    2.08    0.45
   6   2  -6    2.11    0.44
  -6  -2   6    2.23    0.42
   6   2   6    1.23    0.40
  -6   2  -6    1.69    0.41
   6  -2  -6    1.83    0.51
   6   2   6    1.53    0.45
  -6   2  -6    3.13    0.51
   7  -2   6    9.57    0.76
  -7   2   6   10.13    1.02
  -7  -2  -6    9.85    0.77
   7   2  -6   10.48    0.82
   7   2  -6    9.82    0.77
  -7   2  -6    8.91    0.81
   7   2   6   10.39    0.79
   7  -2  -6    9.98    0.77
   7   2   6    8.93    0.79
  -7  -2   6    9.73    0.88
  -8  -2  -6   -0.02    0.39
   8  -2   6   -0.25    0.45
  -8   2   6    0.59    0.48
   8   2  -6   -0.57    0.35
  -8  -2   6    0.22    0.35
   8   2   6    0.41    0.42
  -8   2  -6    0.50    0.45
   9  -2   6    0.61    0.50
  -9   2   6    0.02    0.48
   9   2  -6    0.04    0.47
  -9  -2  -6    0.20    0.44
   9   2   6    0.54    0.49
  -9   2  -6    0.80    0.55
   9  -2  -6    1.01    0.49
  -9  -2   6    0.34    0.48
 -10   2   6    0.63    0.59
  10   2  -6    0.70    0.56
  10   2   6    0.85    0.58
 -10   2  -6    0.14    0.56
   0   3  -6   50.52    1.02
   0   3  -6   47.84    1.01
   0   3   6   47.37    0.99
   0  -3   6   49.20    0.99
   0  -3  -6   48.87    0.97
   0  -3   6   50.11    0.99
   0   3   6   49.25    0.99
   0  -3  -6   48.94    0.97
   1  -3   6   32.51    0.76
  -1  -3  -6   30.85    0.72
  -1   3   6   30.66    0.75
  -1  -3  -6   32.04    0.72
  -1   3   6   31.07    0.76
   1   3  -6   31.97    0.77
   1   3  -6   32.05    0.77
   1  -3   6   31.83    0.76
   1   3   6   31.82    0.75
  -1   3  -6   31.39    0.77
   1   3   6   30.51    0.73
  -1  -3   6   31.64    0.74
   1  -3  -6   30.56    0.73
  -1   3  -6   31.80    0.76
  -1  -3   6   32.29    0.74
   1  -3  -6   31.23    0.74
   2   3  -6   14.24    0.53
   2   3  -6   16.55    0.56
  -2   3   6   14.32    0.55
   2  -3   6   15.04    0.54
  -2   3   6   15.56    0.55
  -2  -3  -6   15.67    0.57
  -2  -3  -6   14.51    0.51
  -2  -3   6   14.72    0.53
  -2   3  -6   14.95    0.55
   2   3   6   15.16    0.53
  -2  -3   6   15.05    0.52
  -2   3  -6   14.91    0.56
   2   3   6   14.57    0.53
   2  -3  -6   15.44    0.54
   3   3  -6    5.08    0.38
  -3   3   6    4.63    0.44
  -3   3   6    6.04    0.70
  -3  -3  -6    5.16    0.44
   3  -3   6    4.53    0.37
  -3   3  -6    4.20    0.38
   3   3   6    4.02    0.35
  -3   3  -6    4.77    0.40
  -4   3   6   25.10    0.87
   4   3  -6   25.12    0.86
   4   3  -6   24.56    0.87
  -4   3   6   24.36    0.88
   4  -3   6   25.92    0.88
  -4  -3   6   24.72    0.84
   4   3   6   24.55    0.87
   4  -3  -6   26.95    0.88
   4   3   6   25.51    0.88
  -4   3  -6   24.91    0.89
  -4   3  -6   24.21    0.85
   5   3  -6    2.15    0.38
  -5   3   6    2.25    0.40
   5  -3   6    3.31    0.46
  -5  -3  -6    1.69    0.33
  -5   3   6    2.35    0.45
   5   3  -6    1.87    0.34
  -5   3  -6    2.04    0.40
   5   3   6    2.31    0.35
   5   3   6    1.95    0.38
  -5  -3   6    2.07    0.37
  -5   3  -6    1.67    0.44
   5  -3  -6    1.97    0.36
  -6   3   6    1.74    0.55
  -6  -3  -6    1.74    0.40
   6   3  -6    0.80    0.37
  -6   3   6    1.97    0.43
   6   3  -6    1.82    0.42
   6  -3   6    1.51    0.41
   6   3   6    2.24    0.45
  -6  -3   6    1.34    0.35
   6  -3  -6    1.73    0.42
  -6   3  -6    2.72    0.46
   6   3   6    1.26    0.45
  -6   3  -6    1.49    0.44
  -7   3   6    5.08    0.69
  -7  -3  -6    4.00    0.55
   7   3  -6    5.16    0.64
  -7   3   6    6.09    0.69
   7  -3   6    5.52    0.60
   7  -3  -6    5.19    1.00
  -7   3  -6    4.95    0.66
   7   3   6    4.89    0.65
  -7   3  -6    6.60    0.74
  -7  -3   6    6.21    0.65
   7   3   6    4.34    0.59
   8   3  -6    0.14    0.41
   8  -3   6    0.85    0.41
  -8  -3  -6   -1.04    0.32
  -8   3   6   -0.35    0.39
  -8   3  -6    0.15    0.43
   8  -3  -6    0.12    0.38
   8   3   6   -0.32    0.39
  -8  -3   6   -0.69    0.31
   9   3  -6    1.25    0.52
  -9   3   6    1.56    0.60
   9  -3   6    1.68    0.62
   9   3   6    0.96    0.51
  -9   3  -6    2.39    0.65
 -10   3   6    0.51    0.60
  10   3  -6    0.46    0.54
 -10   3  -6    1.78    0.66
  10   3   6    1.74    0.60
   0   4   6  157.63    2.63
   0   4  -6  159.38    2.66
   0  -4  -6  162.07    2.67
   0   4   6  157.12    2.62
   0  -4   6  157.46    2.61
   0   4  -6  155.63    2.65
  -1   4   6    3.74    0.28
   1  -4   6    4.32    0.28
  -1   4   6    3.56    0.28
   1   4  -6    4.25    0.29
   1   4  -6    3.93    0.29
   1   4   6    3.64    0.27
  -1   4  -6    3.37    0.28
   1  -4  -6    4.00    0.26
  -1  -4   6    3.95    0.26
  -1   4  -6    3.48    0.29
   1   4   6    3.57    0.27
  -2  -4  -6    4.52    0.30
   2  -4   6    4.91    0.34
   2   4  -6    4.57    0.39
   2   4  -6    4.64    0.33
  -2   4   6    4.62    0.50
  -2   4   6    5.16    0.34
   2   4   6    5.17    0.40
   2   4   6    4.49    0.32
   2  -4  -6    5.08    0.33
  -2   4  -6    4.77    0.35
  -2  -4   6    4.81    0.32
  -3   4   6   44.80    1.13
   3  -4   6   44.61    1.15
  -3   4   6   44.84    1.12
   3   4  -6   43.71    1.11
   3   4  -6   43.04    1.09
  -3  -4  -6   44.33    1.06
  -3   4  -6   45.88    1.16
   3   4   6   43.91    1.11
   3   4   6   46.29    1.11
   3  -4  -6   45.16    1.11
  -3  -4   6   45.04    1.09
  -3   4  -6   43.92    1.13
   4   4  -6    2.63    0.34
  -4  -4  -6    2.79    0.33
  -4   4   6    2.77    0.44
   4   4  -6    2.74    0.37
  -4   4   6    2.94    0.39
  -4   4  -6    3.74    0.42
   4   4   6    3.29    0.38
   4   4   6    2.52    0.36
  -4  -4   6    2.76    0.34
  -4   4  -6    2.82    0.36
   5   4  -6    2.99    0.42
   5   4  -6    2.85    0.44
  -5   4   6    2.29    0.37
   5  -4   6    3.21    0.45
  -5   4  -6    3.30    0.57
  -5   4  -6    2.56    0.38
   5   4   6    3.03    0.49
   5  -4  -6    2.93    0.40
   5   4   6    2.82    0.43
   6  -4   6    0.86    0.33
   6   4  -6    0.79    0.36
  -6   4   6   -0.16    0.34
   6   4  -6    0.15    0.28
  -6   4   6   -0.14    0.54
   6   4   6    0.08    0.31
  -6   4  -6    0.21    0.32
  -6   4  -6   -0.06    0.32
   6   4   6   -0.15    0.25
   6  -4  -6    0.71    0.34
  -6  -4   6    0.16    0.28
   7   4  -6    0.26    0.36
  -7  -4  -6   -0.11    0.36
  -7   4   6    0.94    0.47
   7  -4   6    0.38    0.36
   7   4  -6   -0.13    0.41
  -7   4   6   -0.11    0.39
  -7  -4   6    0.07    0.32
  -7   4  -6   -0.40    0.37
   7   4   6    0.59    0.38
   7   4   6    0.75    0.38
   7  -4  -6    0.13    0.36
  -7   4  -6    0.19    0.38
   8   4  -6    0.71    0.44
  -8  -4  -6    0.48    0.42
  -8   4   6    0.70    0.45
   8  -4  -6    0.66    0.43
   8   4   6    0.86    0.49
  -8  -4   6    0.56    0.40
  -8   4  -6   -0.11    0.45
   9   4  -6    1.66    0.57
  -9   4  -6    1.25    0.61
   9   4   6    1.77    0.59
 -10   4   6    1.20    0.62
  10   4  -6    1.90    0.67
 -10   4  -6   -0.44    0.54
  10   4   6    1.48    0.64
   0   5   6   39.96    0.85
   0   5   6   40.04    0.85
   0  -5   6   39.72    0.81
   0   5  -6   39.93    0.88
   0   5  -6   38.90    0.88
  -1   5   6   18.80    0.55
   1   5  -6   18.94    0.56
  -1   5   6   18.80    0.55
   1   5  -6   19.49    0.57
   1  -5   6   19.70    0.54
  -1   5  -6   20.02    0.59
  -1  -5   6   19.25    0.51
   1  -5  -6   19.93    0.52
   1   5   6   19.21    0.55
   1   5   6   20.40    0.56
  -1   5  -6   19.80    0.60
  -2  -5  -6    2.19    0.23
   2   5  -6    2.05    0.25
   2   5  -6    2.37    0.27
  -2   5   6    1.75    0.24
  -2   5   6    1.84    0.23
  -2   5  -6    2.39    0.28
  -2  -5   6    2.37    0.24
   2   5   6    2.09    0.24
  -2   5  -6    1.81    0.26
   2   5   6    2.16    0.25
   2  -5  -6    2.11    0.23
  -3  -5  -6   18.69    0.61
   3   5  -6   18.63    0.68
  -3   5   6   17.93    0.67
  -3   5   6   17.82    0.69
   3  -5   6   18.09    0.66
   3   5  -6   17.56    0.66
   3  -5  -6   18.09    0.64
  -3   5  -6   17.32    0.68
  -3  -5   6   18.23    0.88
   3   5   6   17.22    0.64
  -3   5  -6   19.24    0.70
   3   5   6   18.36    0.67
   4  -5   6   13.24    0.64
   4   5  -6   13.42    0.66
  -4  -5  -6   12.77    0.67
   4   5  -6   13.51    0.63
  -4   5   6   11.70    0.62
  -4   5   6   12.14    0.68
   4   5   6   12.00    0.61
  -4  -5   6   12.45    0.59
   4  -5  -6   12.55    0.60
  -4   5  -6   11.59    0.62
  -4   5  -6   13.65    0.84
   4   5   6   12.60    0.64
  -5   5   6    5.05    0.53
   5  -5   6    4.07    0.57
   5   5  -6    4.71    0.48
  -5  -5  -6    3.96    0.44
   5   5  -6    4.47    0.53
  -5   5   6    3.83    0.49
  -5  -5   6    3.99    0.44
   5   5   6    5.61    0.55
   5   5   6    4.72    0.48
  -5   5  -6    4.72    0.56
   5  -5  -6    4.28    0.55
  -5   5  -6    4.58    0.51
   6   5  -6   -0.02    0.47
  -6   5   6   -0.52    0.26
   6   5  -6    0.16    0.34
   6  -5   6    0.53    0.31
  -6   5   6   -0.73    0.32
  -6  -5  -6   -0.67    0.25
   6   5   6    0.05    0.33
  -6  -5   6   -0.10    0.26
   6   5   6    0.47    0.31
  -6   5  -6   -0.04    0.30
  -6   5  -6   -0.33    0.31
  -7  -5  -6    0.59    0.34
   7   5  -6   -0.22    0.33
   7  -5   6    1.27    0.35
  -7   5   6    0.72    0.42
   7   5  -6    1.32    0.37
  -7   5   6    1.01    0.43
   7   5   6    1.09    0.47
  -7   5  -6    0.50    0.42
   7  -5  -6    0.57    0.32
  -7   5  -6    0.73    0.42
   7   5   6    1.06    0.37
  -8   5   6   -0.28    0.42
   8   5  -6   -0.54    0.41
  -8   5  -6    0.35    0.48
   8   5   6   -0.01    0.38
  -9   5   6    2.78    0.67
   9   5  -6    2.70    0.68
   9   5   6    3.46    0.70
  -9   5  -6    2.09    0.63
  10   5  -6    0.92    0.60
 -10   5   6   -0.52    0.56
  10   5   6    1.04    0.64
 -10   5  -6   -0.18    0.55
   0  -6   6    1.51    0.16
   0   6   6    1.86    0.19
   0   6  -6    1.91    0.22
   0   6  -6    1.54    0.21
   1  -6   6   13.39    0.41
   1   6  -6   14.29    0.48
  -1   6   6   13.04    0.46
   1   6  -6   13.82    0.47
  -1   6   6   12.89    0.46
   1   6   6   13.26    0.44
   1  -6  -6   13.35    0.39
   1   6   6   13.83    0.45
  -1   6  -6   13.88    0.50
  -1   6  -6   12.86    0.49
  -1  -6   6   13.55    0.38
  -2  -6  -6    0.47    0.13
   2   6  -6    0.77    0.20
  -2   6   6    0.56    0.19
  -2   6   6    0.46    0.18
   2   6  -6    0.33    0.16
   2  -6   6    0.30    0.22
  -2   6  -6    0.80    0.20
   2  -6  -6    0.45    0.15
  -2  -6   6    0.38    0.14
  -2   6  -6    0.55    0.20
   2   6   6    0.48    0.16
   2   6   6    0.50    0.17
   3  -6   6   10.70    0.52
  -3   6   6   11.38    0.56
   3   6  -6   11.33    0.53
   3   6  -6   11.38    0.54
  -3  -6  -6   11.14    0.46
  -3   6   6   10.78    0.56
  -3   6  -6   11.35    0.58
   3   6   6   10.74    0.51
  -3  -6   6   12.89    0.73
  -3   6  -6   11.12    0.56
   3   6   6   11.08    0.53
   3  -6  -6   11.43    0.50
  -4   6   6   31.81    1.04
  -4   6   6   30.95    1.01
   4   6  -6   32.95    1.02
   4   6  -6   30.82    0.98
  -4   6  -6   32.01    1.05
   4   6   6   32.39    1.01
  -4  -6   6   32.04    0.93
   4   6   6   32.93    0.99
   4  -6  -6   30.73    0.96
  -4   6  -6   31.98    1.03
   5   6  -6    7.48    0.61
  -5   6   6    9.36    0.63
  -5  -6  -6    8.05    0.55
  -5   6   6    8.09    0.66
   5  -6   6    7.39    0.58
   5   6  -6    7.42    0.58
  -5   6  -6    8.48    0.67
  -5   6  -6    8.06    0.61
   5   6   6    7.70    0.57
   5  -6  -6    8.46    0.58
   5   6   6    7.50    0.60
  -5  -6   6    8.14    0.57
   6   6  -6    2.46    0.49
   6  -6   6    2.40    0.41
   6   6  -6    1.78    0.40
  -6   6   6    1.85    0.46
  -6   6   6    2.47    0.44
  -6  -6  -6    1.95    0.38
   6  -6  -6    2.00    0.39
   6   6   6    2.53    0.48
   6   6   6    1.59    0.38
  -6   6  -6    2.05    0.47
  -6   6  -6    1.41    0.37
   7   6  -6   -0.08    0.38
  -7   6   6    0.63    0.43
   7   6   6    0.37    0.44
   7   6   6   -0.57    0.63
  -7   6  -6    0.18    0.40
  -8   6   6   -0.40    0.40
   8   6  -6    0.33    0.43
  -8   6  -6    0.53    0.51
   8   6   6   -0.20    0.38
  -9   6   6    0.16    0.50
   9   6  -6    0.77    0.48
   9   6   6   -0.56    0.44
  -9   6  -6    0.50    0.54
   0   7   6    0.52    0.14
   0   7   6    0.38    0.13
   0   7  -6    0.39    0.16
  -1   7   6    9.51    0.41
   1   7  -6    9.20    0.40
   1   7  -6    9.50    0.40
  -1   7   6    9.11    0.38
  -1   7  -6   10.07    0.44
   1   7   6   10.09    0.37
   1   7   6    9.23    0.54
   2   7  -6    5.71    0.37
  -2   7   6    5.37    0.38
  -2   7   6    6.08    0.39
   2   7  -6    5.64    0.38
  -2   7  -6    5.51    0.40
   2   7   6    5.29    0.35
  -2   7  -6    5.72    0.39
   2   7   6    5.10    0.34
   3   7  -6   32.21    0.94
   3  -7   6   32.50    0.89
   3   7  -6   33.97    0.95
  -3   7   6   32.89    0.98
   3  -7  -6   33.37    1.16
   3   7   6   33.43    0.92
   3   7   6   31.97    0.92
  -3   7  -6   32.36    0.97
  -3   7  -6   33.08    1.00
  -4   7   6    5.12    0.51
   4   7  -6    5.96    0.52
   4  -7   6    6.96    0.76
  -4   7   6    6.18    0.51
   4   7  -6    6.04    0.64
  -4   7  -6    5.32    0.51
  -4   7  -6    5.43    0.54
   4  -7  -6    4.72    0.44
   4   7   6    6.10    0.51
   4   7   6    5.05    0.47
   5  -7   6    0.21    0.27
  -5   7   6   -0.21    0.27
   5   7  -6    0.66    0.31
  -5   7   6    0.35    0.31
   5   7  -6    0.59    0.28
  -5   7  -6    0.38    0.33
  -5   7  -6    0.26    0.27
   5  -7  -6    0.40    0.27
   5   7   6    0.25    0.30
   5   7   6    0.60    0.29
  -5  -7   6   -0.38    0.23
   6   7  -6    0.48    0.31
   6   7  -6    1.10    0.39
  -6   7   6    0.75    0.34
  -6   7   6    0.98    0.41
  -6  -7  -6   -0.21    0.34
   6  -7   6    0.18    0.42
   6   7   6    0.87    0.37
  -6  -7   6   -0.14    0.35
  -6   7  -6    0.64    0.33
   6   7   6    0.67    0.34
  -6   7  -6    0.50    0.39
   6  -7  -6    0.26    0.34
  -7   7   6    0.89    0.46
   7   7  -6    0.63    0.42
   7   7   6    0.95    0.41
  -7   7  -6    0.77    0.45
  -8   7   6   -0.15    0.46
   8   7  -6    1.15    0.48
  -8   7  -6    0.93    0.51
   8   7   6    0.10    0.42
   9   7  -6    0.84    0.55
  -9   7   6    0.86    0.61
   9   7   6    0.43    0.50
  -9   7  -6    0.59    0.59
   0   8   6    1.29    0.17
   0   8  -6    1.70    0.21
   0   8   6    1.65    0.18
   0   8  -6    1.32    0.19
   1   8  -6    0.36    0.16
   1   8  -6    0.68    0.18
  -1   8   6    0.50    0.16
  -1   8   6    0.48    0.16
   1   8   6    0.57    0.15
   1   8   6    0.47    0.13
  -1   8  -6    0.50    0.18
  -2   8   6    0.76    0.22
   2   8  -6    1.36    0.23
  -2   8   6    0.80    0.22
  -2   8  -6    0.84    0.23
   2   8   6    0.97    0.20
   2   8   6    1.05    0.21
  -2   8  -6    1.67    0.28
  -3   8   6    1.01    0.27
  -3   8   6    0.83    0.25
   3   8  -6    0.75    0.23
   3   8  -6    0.82    0.26
  -3   8  -6    1.16    0.29
  -3   8  -6    1.20    0.29
   3   8   6    0.96    0.25
   4   8  -6    0.85    0.28
   4   8  -6    0.41    0.26
  -4   8   6    0.30    0.24
  -4   8   6    0.80    0.30
  -4   8  -6    0.39    0.43
   4   8   6    0.79    0.24
   4   8   6    0.90    0.28
  -4   8  -6    1.28    0.34
   5   8  -6    1.02    0.32
  -5   8   6    0.94    0.35
  -5   8   6    0.95    0.33
   5   8  -6    1.06    0.32
  -5   8  -6    0.82    0.35
   5   8   6    0.72    0.30
  -5   8  -6    1.48    0.35
   5   8   6    0.98    0.31
  -6   8   6    0.43    0.37
  -6   8   6    1.37    0.37
   6   8  -6    1.10    0.38
   6   8   6    0.70    0.35
  -6   8  -6    0.92    0.41
   6   8   6    0.31    0.31
  -6   8  -6    0.65    0.42
   7   8  -6    0.87    0.41
  -7   8   6    0.76    0.44
   7   8   6    0.53    0.41
  -7   8  -6    1.01    0.48
   8   8  -6    1.07    0.54
  -8   8   6    1.64    0.56
   8   8   6    1.35    0.50
  -8   8  -6    2.41    0.64
   9   8  -6    0.40    0.46
  -9   8   6    0.35    0.57
   9   8   6    0.00    0.48
  -9   8  -6    0.46    0.57
   0   9  -6    1.08    0.18
   0   9  -6    0.78    0.17
   0   9   6    0.74    0.13
   1   9  -6    0.45    0.16
  -1   9   6    0.48    0.15
   1   9  -6    0.32    0.15
  -1   9   6    0.43    0.15
  -1   9  -6    0.51    0.18
   1   9   6    0.47    0.13
  -1   9  -6    0.42    0.17
   2   9  -6    7.15    0.40
  -2   9   6    7.15    0.42
  -2   9   6    7.51    0.42
   2   9  -6    7.95    0.41
  -2   9  -6    7.92    0.45
   2   9   6    8.05    0.37
   2   9   6    7.60    0.36
  -2   9  -6    7.81    0.47
   3   9  -6    8.83    0.50
  -3   9   6    9.05    0.53
   3   9  -6    9.81    0.51
  -3   9   6    8.96    0.55
   3   9   6    8.94    0.48
   3   9   6    8.89    0.46
  -3   9  -6    8.77    0.56
   4   9  -6    2.59    0.36
  -4   9   6    2.38    0.40
  -4   9   6    3.27    0.40
   4   9  -6    2.07    0.36
   4   9   6    2.55    0.35
  -4   9  -6    2.21    0.45
  -4   9  -6    2.44    0.38
   4   9   6    2.63    0.36
  -5   9   6    0.82    0.35
   5   9  -6    1.09    0.33
  -5   9   6    1.65    0.38
   5   9   6    0.93    0.31
   5   9   6    0.94    0.33
  -5   9  -6    0.94    0.32
  -5   9  -6    1.16    0.37
   6   9  -6   -0.37    0.30
  -6   9   6   -0.06    0.33
   6   9  -6    0.04    0.31
  -6   9  -6   -0.05    0.36
   6   9   6    0.03    0.30
   7   9  -6    0.77    0.45
  -7   9   6    1.10    0.49
   7   9   6    1.38    0.43
  -7   9  -6    1.51    0.52
  -8   9   6    1.34    0.54
   8   9  -6    1.54    0.53
  -8   9  -6    1.59    0.59
   8   9   6    1.83    0.55
   0  10  -6    0.07    0.12
   0  10  -6    0.11    0.13
  -1  10   6    0.80    0.14
   1  10  -6    0.66    0.14
  -1  10   6    0.77    0.14
   1  10  -6    0.59    0.15
  -1  10  -6    0.82    0.19
  -1  10  -6    0.85    0.19
   2  10  -6    1.70    0.23
  -2  10   6    1.39    0.22
   2  10  -6    1.47    0.21
  -2  10   6    1.41    0.23
  -2  10  -6    1.10    0.24
   2  10   6    1.30    0.17
  -2  10  -6    1.38    0.37
   2  10   6    1.40    0.16
   3  10  -6    4.30    0.61
  -3  10   6    4.11    0.59
   3  10  -6    3.59    0.35
  -3  10   6    4.02    0.40
   3  10   6    4.13    0.34
   3  10   6    3.62    0.34
  -3  10  -6    4.65    0.44
  -3  10  -6    3.89    0.49
   4  10  -6    2.19    0.33
  -4  10   6    2.01    0.37
  -4  10   6    2.09    0.36
   4  10   6    1.77    0.30
  -4  10  -6    2.49    0.38
  -4  10  -6    1.49    0.35
   4  10   6    1.83    0.30
   5  10  -6   -0.31    0.25
  -5  10   6    0.30    0.30
  -5  10   6    1.12    0.34
   5  10  -6    0.43    0.29
   5  10   6    0.19    0.27
  -5  10  -6    0.65    0.49
  -5  10  -6    0.38    0.30
   6  10  -6    1.11    0.39
  -6  10   6    1.10    0.41
  -6  10  -6    0.50    0.40
   6  10   6    0.12    0.32
   7  10  -6    0.83    0.40
  -7  10   6    1.23    0.57
   7  10   6    0.51    0.38
  -7  10  -6    0.63    0.69
  -1  11  -6    0.06    0.13
  -1  11  -6    0.15    0.13
  -2  11   6    1.56    0.20
   2  11  -6    1.83    0.18
  -2  11   6    1.43    0.20
  -2  11  -6    1.28    0.24
  -2  11  -6    1.66    0.24
   3  11  -6    3.50    0.33
  -3  11   6    3.82    0.36
   3  11  -6    4.15    0.34
  -3  11   6    3.78    0.39
   3  11   6    3.50    0.28
  -3  11  -6    3.54    0.40
   3  11   6    3.68    0.27
   4  11  -6    1.46    0.31
  -4  11   6    1.72    0.36
   4  11  -6    1.97    0.33
  -4  11   6    1.39    0.31
   4  11   6    1.73    0.28
   4  11   6    1.61    0.28
  -4  11  -6    1.74    0.35
  -4  11  -6    2.19    0.39
   5  11  -6    0.42    0.27
   5  11  -6    1.16    0.34
  -5  11   6    0.49    0.33
  -5  11   6    0.25    0.44
  -5  11  -6    0.77    0.36
   5  11   6    0.53    0.30
   5  11   6    0.85    0.28
   6  11  -6    0.74    0.40
  -6  11   6    0.34    0.42
  -6  11  -6    0.62    0.44
   6  11   6    0.57    0.52
  -2  12  -6    0.31    0.16
  -2  12  -6    0.55    0.17
  -3  12   6    1.01    0.24
  -3  12   6    1.30    0.23
   3  12  -6    1.35    0.17
   3  12  -6    1.25    0.23
  -3  12  -6    1.11    0.27
  -3  12  -6    1.04    0.27
  -4  12   6    1.86    0.33
  -4  12   6    1.66    0.32
   4  12  -6    1.79    0.28
   4  12   6    1.91    0.24
   4  12   6    1.63    0.23
  -4  12  -6    2.19    0.38
  -4  12  -6    1.70    0.37
   5  12  -6    0.29    0.28
   5  12  -6   -0.17    0.26
  -5  12   6   -0.26    0.31
  -5  12  -6    0.06    0.32
  -3  13  -6    0.34    0.19
  -3  13  -6    0.28    0.19
  -4  13   6    1.09    0.26
  -4  13   6    0.52    0.26
  -4  13  -6    0.60    0.29
  -4  13  -6    0.64    0.29
   0   0   7    0.08    0.15
   0   0  -7   -0.13    0.15
   0   0   7    0.03    0.15
   0   0  -7    0.01    0.15
   1   0  -7   24.72    0.67
   1   0   7   24.17    0.67
  -1   0   7   23.41    0.67
  -1   0  -7   24.24    0.66
  -1   0   7   24.38    0.67
   1   0  -7   23.57    0.67
   1   0   7   24.06    0.66
  -1   0  -7   23.77    0.66
  -2   0   7   19.81    0.78
   2   0   7   19.54    0.64
   2   0   7   20.19    0.65
   2   0  -7   20.58    0.66
  -2   0   7   19.78    0.65
  -2   0  -7   20.61    0.65
  -2   0  -7   19.75    0.64
  -3   0  -7  215.74    3.72
   3   0  -7  214.17    3.72
   3   0   7  218.96    3.74
  -3   0  -7  215.97    3.73
   3   0   7  216.28    3.72
   3   0  -7  209.06    3.70
  -3   0   7  212.69    3.70
  -3   0   7  213.56    3.73
  -4   0   7   11.42    0.60
   4   0   7   11.30    0.59
  -4   0  -7   11.47    0.60
   4   0   7   11.66    0.62
   4   0  -7   10.95    0.61
  -4   0   7   10.70    0.71
  -4   0  -7   10.85    0.63
  -5   0  -7    2.78    0.43
   5   0   7    2.67    0.43
   5   0  -7    2.72    0.42
  -5   0   7    2.47    0.41
   5   0   7    2.65    0.40
   5   0  -7    2.36    0.39
  -6   0   7    8.26    0.68
  -6   0  -7    8.78    0.71
   6   0   7    9.69    0.89
   7   0   7    2.21    0.50
  -7   0   7    1.82    0.48
   7   0  -7    1.74    0.50
  -8   0  -7    0.11    0.42
   8   0   7    0.73    0.78
   8   0  -7    0.38    0.42
  -8   0   7    0.15    0.39
   9   0  -7    1.18    0.55
   9   0   7    0.75    0.53
  -9   0  -7    0.96    0.52
  -9   0   7    1.72    0.73
 -10   0   7    3.86    0.80
 -10   0  -7    3.15    0.78
  10   0   7    3.52    0.80
  10   0  -7    4.51    0.82
   0   1  -7   11.30    0.44
   0  -1  -7   10.21    0.42
   0   1  -7   10.08    0.42
   0   1   7   10.05    0.42
   0  -1   7   10.59    0.43
   0  -1  -7    9.77    0.41
   0   1   7   10.51    0.42
   1   1  -7   15.13    0.52
  -1   1   7   15.12    0.52
   1   1  -7   15.00    0.52
  -1   1   7   14.53    0.51
   1  -1   7   15.06    0.52
   1  -1   7   14.41    0.51
  -1  -1  -7   15.30    0.51
  -1  -1   7   14.76    0.51
  -1  -1   7   14.86    0.51
   1  -1  -7   15.15    0.50
  -1   1  -7   15.35    0.53
   1   1   7   14.85    0.51
   1  -1  -7   14.20    0.50
   1   1   7   14.58    0.50
  -1   1  -7   14.65    0.51
  -2  -1  -7   23.98    0.72
   2   1  -7   24.53    0.72
  -2   1   7   23.99    0.71
   2  -1   7   23.09    0.71
   2  -1   7   24.43    0.72
  -2  -1  -7   24.07    0.70
   2   1  -7   23.46    0.72
  -2   1   7   23.00    0.72
  -2   1  -7   23.60    0.72
  -2  -1   7   24.13    0.72
   2  -1  -7   23.68    0.71
   2   1   7   24.72    0.72
  -2   1  -7   24.81    0.74
   2  -1  -7   23.98    0.72
  -2  -1   7   24.78    0.73
  -3  -1  -7   62.70    1.41
  -3   1   7   65.39    1.46
  -3   1   7   62.66    1.60
  -3  -1  -7   62.25    1.42
   3   1  -7   62.98    1.42
   3  -1   7   63.87    1.44
   3   1  -7   63.85    1.45
   3   1   7   66.47    1.47
   3  -1  -7   64.29    1.46
  -3  -1   7   65.10    1.44
  -3   1  -7   65.20    1.51
  -3   1  -7   63.38    1.46
  -3  -1   7   63.98    1.44
   3  -1  -7   65.93    1.46
   3   1   7   64.09    1.45
   4  -1   7   24.66    0.87
   4   1  -7   24.41    0.87
  -4  -1  -7   24.80    0.87
  -4   1   7   25.87    0.89
   4   1  -7   23.83    0.85
  -4   1   7   25.24    0.89
   4  -1   7   24.88    0.87
   4  -1  -7   24.90    0.87
   4   1   7   25.44    0.87
  -4   1  -7   23.75    0.87
   4  -1  -7   25.23    0.87
  -4  -1   7   27.28    0.90
  -4  -1   7   24.26    0.99
  -4   1  -7   24.00    0.86
   4   1   7   25.21    0.89
  -5  -1  -7    7.84    0.59
   5  -1   7    8.08    0.61
  -5   1   7    7.65    0.57
   5   1  -7    8.89    0.84
  -5   1   7    7.81    0.58
  -5   1  -7    7.75    0.59
   5  -1  -7    9.22    0.63
   5   1   7    8.88    0.61
  -5   1  -7    8.21    0.60
  -5  -1   7    7.65    0.58
  -6  -1  -7    0.97    0.38
   6   1  -7    1.47    0.40
   6   1  -7    0.92    0.36
   6  -1   7    0.58    0.36
  -6   1   7    1.20    0.40
   6   1   7    0.97    0.40
  -6   1  -7    0.18    0.35
   6   1   7    0.61    0.35
  -6  -1   7    0.50    0.35
   6  -1  -7    1.46    0.40
  -7  -1  -7   11.54    0.79
   7   1  -7    9.84    0.80
  -7   1   7   11.79    0.84
   7  -1   7   11.63    0.88
   7   1   7   11.60    0.85
  -7   1  -7   10.02    0.81
  -7  -1   7   12.09    0.83
   8  -1   7    0.54    0.43
  -8  -1  -7    1.81    0.56
   8   1  -7    0.68    0.47
   8   1   7    1.11    0.48
   8  -1  -7    1.64    0.49
  -8   1  -7   -0.35    0.40
  -9   1   7    0.08    0.49
  -9  -1  -7   -0.18    0.49
   9  -1   7    0.69    0.50
   9   1  -7    0.18    0.49
   9  -1  -7   -0.31    0.54
   9   1   7    0.18    0.51
  -9   1  -7    0.78    0.51
  -9  -1   7    0.54    0.48
 -10   1   7    0.28    0.57
  10  -1   7    0.74    0.60
  10   1  -7    0.17    0.57
  10  -1  -7    1.73    0.62
 -10   1  -7    0.09    0.57
  10   1   7    0.75    0.58
   0   2   7   24.41    0.65
   0   2   7   24.79    0.67
   0   2  -7   25.43    0.67
   0  -2   7   26.47    0.67
   0  -2  -7   26.05    0.66
   0   2  -7   24.79    0.77
   1   2  -7  128.59    2.23
   1  -2   7  106.81    2.16
  -1  -2  -7  133.79    2.64
   1   2  -7  124.35    2.21
  -1   2   7  128.38    2.22
  -1   2   7  127.30    2.21
   1  -2   7  128.57    2.25
  -1   2  -7  132.21    2.65
   1   2   7  125.48    2.25
  -1  -2   7  126.86    2.37
  -1   2  -7  127.84    2.28
   1   2   7  126.43    2.24
   1  -2  -7  133.11    2.62
   2  -2   7   29.35    0.80
   2  -2   7   28.56    0.81
  -2  -2  -7   28.44    0.77
   2   2  -7   29.31    0.80
  -2   2   7   28.69    0.80
   2   2  -7   29.83    0.82
  -2   2   7   27.81    0.79
  -2  -2   7   28.40    0.78
   2   2   7   29.28    0.81
  -2   2  -7   30.11    0.83
  -2  -2   7   30.05    0.80
   2  -2  -7   28.88    0.79
   2  -2  -7   30.06    0.81
  -2   2  -7   29.74    0.83
   2   2   7   29.26    0.91
   3   2  -7   67.74    1.49
  -3  -2  -7   69.18    1.49
  -3   2   7   65.58    1.50
   3  -2   7   67.15    1.51
   3   2  -7   68.09    1.51
   3  -2   7   70.12    1.51
  -3   2   7   65.36    1.48
   3   2   7   68.52    1.50
   3   2   7   68.33    1.50
   3  -2  -7   65.70    1.48
  -3  -2   7   67.60    1.49
  -3  -2   7   65.41    1.63
   3  -2  -7   69.35    1.51
  -3   2  -7   69.27    1.52
  -3   2  -7   67.93    1.52
  -4  -2  -7    3.62    0.40
  -4   2   7    3.29    0.49
  -4   2   7    3.38    0.42
   4  -2   7    3.26    0.40
   4   2  -7    3.11    0.38
   4  -2  -7    3.48    0.41
  -4   2  -7    4.01    0.45
  -4  -2   7    3.42    0.41
  -4   2  -7    3.00    0.40
   4   2   7    2.94    0.37
  -5   2   7   11.06    0.68
   5   2  -7   12.41    0.69
   5   2  -7   11.29    0.70
  -5  -2  -7   12.30    0.67
   5  -2   7   12.86    0.71
  -5   2   7   11.62    0.71
  -5   2  -7   12.28    0.69
   5   2   7   10.69    0.69
   5   2   7   10.96    0.69
  -5  -2   7   12.26    0.66
   5  -2  -7   12.60    0.70
  -5   2  -7   12.20    0.72
   6   2  -7   31.01    1.18
  -6  -2  -7   28.91    1.10
  -6   2   7   27.61    1.14
  -6   2   7   26.51    1.12
   6  -2   7   29.11    1.12
   6   2  -7   28.11    1.55
   6   2   7   26.69    1.11
  -6  -2   7   28.43    1.10
   6   2   7   27.63    1.09
  -6   2  -7   26.54    1.09
  -6   2  -7   28.41    1.14
   6  -2  -7   28.47    1.13
   7   2  -7    0.20    0.36
   7   2  -7   -0.02    0.36
  -7  -2  -7   -0.05    0.37
   7  -2   7    0.23    0.36
  -7   2  -7   -0.66    0.33
   7   2   7    0.11    0.36
   7   2   7   -0.11    0.36
   7  -2  -7    0.01    0.32
  -7  -2   7    0.24    0.33
  -8   2   7    1.75    0.52
  -8  -2  -7    1.49    0.48
   8   2  -7    1.26    0.50
   8  -2   7    1.51    0.48
  -8  -2   7    0.29    0.36
   8   2   7    1.76    0.54
  -8   2  -7    0.79    0.47
  -9   2   7    4.83    0.78
   9  -2   7    2.19    0.58
  -9  -2  -7    2.99    0.64
   9   2  -7    1.63    0.60
   9  -2  -7    3.47    0.65
   9   2   7    3.35    0.70
  -9   2  -7    3.83    0.70
 -10   2   7    0.81    0.61
  10   2  -7    2.07    0.64
 -10   2  -7    0.01    0.56
  10   2   7    1.24    0.61
   0   3   7   22.85    0.61
   0  -3   7   21.14    0.59
   0  -3   7   21.94    0.60
   0   3   7   21.99    0.61
   0   3  -7   22.49    0.63
   0   3  -7   21.96    0.62
   0  -3  -7   21.14    0.58
   0  -3  -7   21.41    0.58
   1  -3   7   18.97    0.81
   1  -3   7   19.11    0.58
   1   3  -7   18.66    0.59
  -1  -3  -7   19.24    0.56
  -1   3   7   19.22    0.58
  -1  -3  -7   19.72    0.57
   1   3  -7   19.77    0.60
  -1   3   7   19.33    0.59
   1   3   7   18.98    0.57
  -1  -3   7   18.50    0.57
   1   3   7   18.43    0.56
  -1   3  -7   19.00    0.60
  -1  -3   7   19.79    0.58
   1  -3  -7   18.34    0.56
   1  -3  -7   19.02    0.56
  -1   3  -7   19.53    0.60
   2   3  -7   14.57    0.55
  -2   3   7   14.93    0.56
  -2  -3  -7   15.28    0.54
   2   3  -7   14.04    0.55
  -2   3   7   15.00    0.57
   2   3   7   15.38    0.56
  -2  -3   7   15.83    0.77
   2   3   7   14.90    0.56
  -2   3  -7   15.83    0.59
  -2   3  -7   15.99    0.59
   2  -3  -7   14.67    0.66
  -3   3   7   39.69    1.10
  -3  -3  -7   43.93    1.44
   3   3  -7   40.66    1.07
   3  -3   7   40.41    1.06
   3   3   7   40.30    1.05
   3   3   7   39.42    1.10
  -3   3  -7   42.06    1.09
  -4   3   7    2.19    0.33
   4   3  -7    1.66    0.28
  -4   3   7    1.83    0.34
  -4  -3  -7    1.46    0.26
   4  -3   7    2.22    0.34
   4   3  -7    1.82    0.35
  -4   3  -7    1.79    0.33
   4  -3  -7    1.71    0.31
   4   3   7    2.36    0.35
  -4  -3   7    2.39    0.34
   4   3   7    2.10    0.34
  -4   3  -7    2.11    0.33
  -5  -3  -7    2.47    0.37
   5   3  -7    3.94    0.49
  -5   3   7    2.32    0.42
  -5   3   7    2.29    0.62
   5  -3   7    4.05    0.49
   5   3  -7    2.74    0.39
   5   3   7    2.13    0.39
  -5   3  -7    3.42    0.46
  -5   3  -7    3.07    0.47
  -5  -3   7    2.81    0.40
   5   3   7    2.81    0.38
   5  -3  -7    3.68    0.47
  -6   3   7    9.25    1.20
  -6   3   7    8.77    0.67
   6   3  -7    8.66    0.67
   6   3  -7    9.09    0.72
   6  -3   7   10.61    0.72
  -6  -3  -7    8.18    0.65
   6  -3  -7    8.10    0.68
   6   3   7    9.87    0.74
   6   3   7   10.50    1.22
  -6  -3   7    9.48    0.65
  -6   3  -7    7.84    1.08
  -6   3  -7    9.44    0.90
  -7   3   7    4.81    0.66
   7   3  -7    4.17    0.60
  -7   3   7    5.16    0.66
  -7  -3  -7    4.78    0.58
   7  -3   7    4.20    0.56
   7  -3  -7    4.91    0.95
  -7  -3   7    4.62    0.57
   7   3   7    4.35    0.63
   7   3   7    4.41    0.62
  -7   3  -7    5.62    0.71
   8   3  -7    0.14    0.42
  -8   3   7    0.93    0.48
  -8  -3  -7   -0.17    0.39
   8  -3   7    0.96    0.45
  -8  -3   7   -0.15    0.34
   8  -3  -7   -0.03    0.36
  -8   3  -7    0.94    0.47
   8   3   7    0.05    0.42
   9  -3   7    2.87    0.67
   9   3  -7    2.62    0.65
  -9   3   7    3.26    0.70
   9   3   7    3.15    0.82
  -9   3  -7    3.10    0.66
  10   3  -7    0.49    0.58
 -10   3   7   -0.56    0.55
  10   3   7    0.72    0.62
 -10   3  -7   -0.27    0.53
   0  -4  -7   32.43    0.73
   0   4  -7   31.90    0.79
   0   4   7   30.39    0.76
   0  -4   7   32.10    0.76
   0   4   7   32.49    0.77
   0   4  -7   31.34    0.78
   1  -4   7   13.00    0.47
   1   4  -7   12.49    0.48
  -1   4   7   12.43    0.47
   1   4  -7   11.29    0.62
  -1  -4  -7   13.02    0.44
  -1  -4   7   12.67    0.46
  -1   4  -7   12.98    0.49
   1  -4  -7   13.20    0.45
   1   4   7   12.63    0.46
  -1   4  -7   13.72    0.61
   2   4  -7   25.25    0.75
  -2   4   7   23.84    0.72
   2  -4   7   27.68    0.76
  -2   4   7   24.90    0.75
   2   4  -7   24.53    0.73
  -2  -4  -7   25.25    0.69
   2   4   7   25.02    0.73
  -2   4  -7   25.96    0.76
   2  -4  -7   25.60    0.72
  -2   4  -7   24.62    0.76
   2   4   7   25.02    0.72
  -2  -4   7   25.47    0.72
   3   4  -7    4.41    0.39
  -3  -4  -7    4.82    0.37
  -3   4   7    4.16    0.38
  -3   4   7    4.26    0.41
   3   4  -7    4.24    0.37
   3   4   7    3.93    0.36
  -3  -4   7    4.16    0.37
   3  -4  -7    3.97    0.37
   3   4   7    4.08    0.38
  -3   4  -7    4.58    0.38
  -3   4  -7    4.07    0.41
  -4  -4  -7    2.24    0.31
  -4   4   7    2.52    0.39
  -4   4   7    3.30    0.63
   4   4  -7    2.42    0.36
   4  -4   7    1.79    0.43
   4   4  -7    2.14    0.34
   4   4   7    2.57    0.36
  -4   4  -7    2.04    0.36
  -4  -4   7    2.63    0.38
   4   4   7    2.40    0.34
  -4   4  -7    2.73    0.36
   5   4  -7    5.61    0.52
  -5  -4  -7    5.06    0.51
   5   4  -7    5.66    0.56
  -5   4   7    5.20    0.51
   5  -4   7    5.79    0.56
  -5   4   7    5.56    0.61
   5  -4  -7    6.35    0.54
   5   4   7    5.61    0.54
   5   4   7    6.36    0.85
  -5   4  -7    7.84    1.05
  -5   4  -7    5.26    0.53
   6  -4   7   10.50    0.73
  -6   4   7    9.55    0.73
  -6   4   7    9.50    0.77
   6   4  -7    8.64    0.65
  -6  -4  -7    5.87    0.81
   6   4  -7   11.28    0.78
   6   4   7    9.30    0.73
   6  -4  -7   10.08    0.70
  -6   4  -7    9.75    0.78
  -6  -4   7   10.93    0.71
   6   4   7    9.31    0.68
  -6   4  -7    9.22    0.71
   7   4  -7    2.23    0.48
  -7   4   7    4.33    0.90
   7   4  -7    2.17    0.49
  -7   4   7    3.24    0.59
   7  -4   7    3.34    0.51
  -7  -4  -7    2.35    0.49
   7  -4  -7    3.86    0.53
  -7  -4   7    2.46    0.45
   7   4   7    1.25    0.72
  -7   4  -7    3.48    0.57
   7   4   7    2.92    0.54
  -7   4  -7    3.25    0.57
  -8   4   7    0.47    0.44
   8  -4   7    1.01    0.53
   8   4  -7    0.21    0.43
  -8  -4  -7   -0.01    0.48
   8  -4  -7   -0.16    0.34
  -8   4  -7    0.62    0.45
   8   4   7   -0.39    0.38
  -8  -4   7   -0.16    0.35
   9   4  -7    0.00    0.48
  -9   4   7    0.57    0.72
   9   4   7    0.73    0.51
  10   4  -7    1.36    0.67
 -10   4   7    1.33    0.60
 -10   4  -7    1.60    0.72
  10   4   7    2.62    0.73
   0  -5   7   56.04    1.13
   0   5   7   59.10    1.17
   0   5  -7   57.98    1.20
   0   5  -7   58.85    1.21
   0   5   7   56.37    1.16
   0  -5  -7   57.58    1.09
  -1  -5  -7    4.44    0.26
  -1   5   7    3.84    0.30
   1   5  -7    4.02    0.31
   1   5  -7    4.44    0.31
  -1   5   7    4.32    0.30
   1  -5   7    4.41    0.29
  -1   5  -7    4.25    0.32
   1   5   7    3.70    0.28
  -1   5  -7    4.07    0.32
   1   5   7    4.22    0.30
   1  -5  -7    4.27    0.27
  -1  -5   7    4.09    0.27
   2  -5   7    3.62    0.31
  -2   5   7    3.38    0.33
   2   5  -7    3.36    0.33
  -2  -5  -7    3.70    0.28
  -2   5   7    3.11    0.31
   2   5  -7    3.57    0.32
  -2   5  -7    3.31    0.32
  -2   5  -7    3.54    0.35
   2   5   7    3.68    0.32
   2  -5  -7    3.69    0.31
  -2  -5   7    4.31    0.30
   2   5   7    4.12    0.33
  -3   5   7    4.61    0.41
   3   5  -7    4.09    0.40
   3   5  -7    4.20    0.38
   3  -5   7    4.48    0.39
  -3   5   7    4.37    0.39
  -3  -5  -7    4.32    0.35
  -3   5  -7    4.29    0.42
   3   5   7    4.51    0.40
   3  -5  -7    3.72    0.36
   3   5   7    3.71    0.36
  -3  -5   7    3.68    0.39
  -3   5  -7    3.64    0.37
   4   5  -7   19.22    0.76
  -4   5   7   20.38    0.82
   4   5  -7   20.15    0.81
  -4   5   7   19.71    0.79
  -4  -5  -7   18.28    0.72
   4  -5   7   19.02    0.77
  -4   5  -7   20.36    0.81
  -4   5  -7   20.62    0.85
   4   5   7   19.01    0.75
  -4  -5   7   18.84    0.74
   4  -5  -7   18.27    0.75
   4   5   7   19.16    0.79
  -5  -5  -7    5.03    0.48
   5   5  -7    4.38    0.51
  -5   5   7    5.31    0.58
   5   5  -7    4.38    0.48
  -5  -5   7    5.40    0.50
   5  -5  -7    4.47    0.63
  -5   5  -7    5.07    0.52
   5   5   7    5.55    0.53
  -5   5  -7    4.52    0.55
   5   5   7    3.94    0.49
   6   5  -7    9.70    0.75
  -6  -5  -7    7.16    0.63
   6  -5   7    8.31    0.65
   6   5  -7    8.03    0.81
  -6   5   7    9.57    0.71
  -6   5   7    9.68    0.79
   6   5   7    7.64    0.63
  -6   5  -7    8.34    0.75
   6   5   7    7.67    0.68
  -6  -5   7    8.15    0.64
  -6   5  -7    9.31    0.68
  -7  -5  -7    6.87    0.66
   7   5  -7    5.08    0.60
  -7   5   7    8.38    0.82
   7  -5   7    7.56    0.70
  -7   5   7    5.83    0.95
   7   5  -7    6.80    0.75
   7   5   7    8.24    0.79
   7   5   7    6.53    0.72
  -7   5  -7    6.71    0.76
   7  -5  -7    7.57    0.70
  -8   5   7    2.91    0.64
   8   5  -7    2.20    0.56
   8   5   7    2.54    0.59
  -8   5  -7    3.60    0.69
  -9   5   7    2.50    0.64
   9   5  -7    2.46    0.65
   9   5   7    2.54    0.67
  -9   5  -7    1.94    0.61
  10   5  -7    0.25    0.56
 -10   5   7    1.56    0.65
 -10   5  -7    0.45    0.59
  10   5   7    0.72    0.62
   0   6   7    0.41    0.15
   0   6  -7    0.14    0.15
   0   6  -7    0.76    0.21
   0  -6   7    0.43    0.13
   1   6  -7    5.16    0.33
   1   6  -7    4.82    0.40
  -1   6   7    5.80    0.48
  -1   6   7    5.52    0.34
   1  -6   7    5.22    0.30
   1   6   7    4.97    0.32
   1  -6  -7    5.20    0.26
   1   6   7    5.27    0.31
  -1  -6   7    4.71    0.27
  -1   6  -7    5.01    0.35
  -2  -6  -7    9.75    0.38
   2   6  -7   10.02    0.55
   2   6  -7   10.08    0.46
  -2   6   7    9.77    0.46
  -2   6   7    9.62    0.56
   2  -6   7    9.18    0.44
   2   6   7    9.35    0.46
   2   6   7   10.63    0.68
   2  -6  -7    9.87    0.42
  -2  -6   7    9.68    0.41
  -2   6  -7    9.85    0.58
  -2   6  -7    9.45    0.48
   3  -6   7   16.17    0.64
   3   6  -7   15.47    0.65
   3   6  -7   15.26    0.64
  -3   6   7   15.70    0.66
  -3   6   7   16.21    0.68
  -3  -6  -7   16.34    0.57
  -3   6  -7   16.51    0.70
  -3  -6   7   17.16    0.89
   3   6   7   16.01    0.62
  -3   6  -7   16.70    0.69
   3   6   7   16.00    0.65
   3  -6  -7   15.56    0.61
   4  -6   7    0.99    0.30
  -4   6   7    1.39    0.33
  -4   6   7    1.02    0.30
   4   6  -7    1.33    0.31
  -4  -6  -7    1.19    0.37
   4   6  -7    1.02    0.29
   4   6   7    1.19    0.30
   4  -6  -7    1.09    0.30
  -4   6  -7    1.24    0.30
   4   6   7    1.00    0.32
  -4   6  -7    0.99    0.33
  -4  -6   7    1.09    0.26
  -5   6   7    3.78    0.48
   5   6  -7    4.70    0.51
  -5  -6  -7    4.70    0.49
   5   6  -7    4.15    0.50
  -5   6   7    4.13    0.51
   5  -6   7    4.47    0.50
   5   6   7    4.32    0.49
   5  -6  -7    4.29    0.46
   5   6   7    3.16    0.47
  -5  -6   7    3.20    0.43
  -5   6  -7    5.09    0.53
  -5   6  -7    4.06    0.55
  -6   6   7    6.67    0.68
   6  -6   7    6.69    0.62
   6   6  -7    4.89    0.56
   6   6  -7    6.11    0.65
  -6   6   7    7.09    1.02
  -6  -6  -7    6.60    0.61
  -6   6  -7    8.04    0.73
   6   6   7    6.10    0.65
  -6   6  -7    6.87    0.61
   6  -6  -7    5.39    0.58
   6   6   7    6.13    0.58
  -7   6   7    0.86    0.47
   7   6   7    0.37    0.63
  -7   6  -7    1.64    0.49
  -8   6   7    0.40    0.49
   8   6  -7    0.32    0.45
   8   6   7    0.77    0.49
  -8   6  -7   -0.19    0.43
   9   6  -7    1.90    0.60
  -9   6   7    1.40    0.61
   9   6   7    2.19    0.64
  -9   6  -7    2.96    0.71
   0   7   7    3.09    0.27
   0   7   7    3.03    0.26
   0   7  -7    3.58    0.30
   0   7  -7    3.42    0.29
   1   7  -7   11.21    0.47
   1   7  -7   11.96    0.47
  -1   7   7   12.33    0.47
  -1   7   7   12.43    0.47
  -1   7  -7   12.07    0.50
  -1   7  -7   12.14    0.50
   1   7   7   12.24    0.45
   1   7   7   11.94    0.44
   2   7  -7    2.97    0.31
  -2   7   7    3.49    0.36
  -2   7   7    3.45    0.34
   2   7  -7    3.68    0.35
   2   7   7    3.66    0.32
  -2   7  -7    3.22    0.36
  -2   7  -7    3.68    0.37
   2   7   7    3.55    0.33
   3   7  -7   34.61    0.99
  -3   7   7   34.89    1.14
   3  -7   7   34.08    0.93
   3   7  -7   34.14    0.99
  -3   7   7   33.52    1.01
  -3   7  -7   34.83    1.06
   3   7   7   36.49    1.00
  -3   7  -7   35.43    1.04
   3  -7  -7   36.00    0.97
   3   7   7   36.51    0.98
   4   7  -7    4.69    0.48
  -4   7   7    5.20    0.52
   4   7  -7    3.93    0.44
  -4   7   7    4.48    0.48
   4   7   7    4.71    0.47
  -4   7  -7    5.10    0.50
  -4  -7   7    4.79    0.51
   4  -7  -7    4.99    0.45
   4   7   7    4.81    0.49
  -4   7  -7    5.09    0.53
   5  -7   7    0.96    0.32
  -5   7   7    1.24    0.36
  -5   7   7    0.58    0.35
   5   7  -7    0.94    0.32
   5   7  -7    0.60    0.31
   5   7   7    1.04    0.32
  -5  -7   7    0.71    0.27
   5   7   7    0.58    0.33
  -5   7  -7    1.16    0.32
  -5   7  -7    1.30    0.39
   5  -7  -7    0.56    0.29
   6   7  -7    0.47    0.31
  -6   7   7    0.54    0.38
  -6   7   7    0.30    0.32
   6   7  -7    0.87    0.41
  -6   7  -7    0.69    0.41
   6   7   7    0.30    0.35
  -6   7  -7    1.18    0.35
   6  -7  -7    0.24    0.40
   6   7   7    0.32    0.31
  -7   7   7    1.54    0.49
   7   7  -7    2.20    0.48
   7   7   7    2.19    0.50
  -7   7  -7    1.44    0.49
  -8   7   7    0.36    0.48
   8   7  -7    1.40    0.50
   8   7   7    1.22    0.47
  -8   7  -7    0.83    0.55
  -9   7   7    2.63    0.74
   9   7  -7    1.09    0.83
   9   7   7    1.95    0.94
  -9   7  -7    2.57    0.71
   0   8  -7    3.26    0.30
   0   8   7    2.85    0.25
   0   8   7    3.01    0.26
   1   8  -7    0.34    0.17
  -1   8   7    0.07    0.15
  -1   8   7    0.41    0.18
  -1   8  -7    0.52    0.18
   1   8   7    0.49    0.16
  -1   8  -7    0.08    0.18
   1   8   7    0.18    0.15
   2   8  -7   19.85    0.67
  -2   8   7   18.94    0.66
   2   8  -7   19.09    0.74
  -2   8   7   19.56    0.67
  -2   8  -7   19.82    0.72
   2   8   7   19.59    0.63
  -2   8  -7   18.80    0.69
   2   8   7   20.05    0.63
  -3   8   7    3.99    0.42
  -3   8   7    3.30    0.39
   3   8  -7    3.80    0.39
   3   8  -7    3.62    0.40
   3   8   7    3.92    0.41
  -3   8  -7    3.11    0.39
  -3   8  -7    4.05    0.44
  -4   8   7    3.53    0.43
   4   8  -7    3.09    0.41
   4   8  -7    4.17    0.45
  -4   8   7    2.84    0.40
  -4   8  -7    3.45    0.45
   4   8   7    3.18    0.38
  -4   8  -7    2.83    0.65
   4   8   7    3.47    0.40
  -5   8   7    1.01    0.34
  -5   8   7    0.69    0.30
   5   8  -7    0.51    0.28
   5  -8   7    0.58    0.39
   5   8  -7    0.79    0.35
   5   8   7    1.00    0.31
  -5   8  -7    0.42    0.35
  -5   8  -7    0.86    0.32
   5   8   7    0.55    0.33
   6   8  -7    1.50    0.39
  -6   8   7    1.61    0.45
   6   8  -7    1.29    0.49
   6   8   7    0.83    0.36
  -6   8  -7    1.37    0.43
   6   8   7    1.99    0.42
   7   8  -7    0.85    0.45
  -7   8   7    1.43    0.52
  -7   8  -7   -0.03    0.40
   7   8   7    0.87    0.42
   8   8  -7    0.06    0.43
  -8   8   7    1.50    0.56
   8   8   7    1.35    0.48
  -8   8  -7    0.01    0.51
   0   9  -7    0.04    0.16
   0   9  -7   -0.15    0.14
   0   9   7   -0.06    0.12
   1   9  -7    1.11    0.20
  -1   9   7    0.58    0.17
   1   9  -7    0.60    0.18
  -1   9   7    0.62    0.18
  -1   9  -7    0.90    0.21
   1   9   7    0.47    0.15
   1   9   7    0.70    0.16
  -1   9  -7    0.47    0.19
  -2   9   7    8.12    0.45
   2   9  -7    8.36    0.44
   2   9  -7    8.58    0.45
  -2   9   7    8.38    0.46
   2   9   7    7.74    0.38
  -2   9  -7    7.43    0.47
   2   9   7    7.60    0.40
   3   9  -7   16.99    0.67
  -3   9   7   17.67    0.73
  -3   9   7   16.65    0.70
   3   9  -7   16.46    0.67
  -3   9  -7   16.73    1.04
   3   9   7   16.20    0.63
  -3   9  -7   15.18    0.71
   3   9   7   17.04    0.63
  -4   9   7    1.07    0.30
   4   9  -7    0.94    0.47
   4   9  -7    1.47    0.32
   4   9   7    1.32    0.30
  -4   9  -7    1.25    0.33
   4   9   7    1.10    0.36
   5   9  -7    0.96    0.33
  -5   9   7    0.49    0.31
  -5   9   7    1.04    0.35
   5   9   7    1.04    0.31
  -5   9  -7    0.51    0.31
   5   9   7    1.30    0.34
  -5   9  -7    0.94    0.38
   6   9  -7   -0.01    0.32
  -6   9   7   -0.38    0.34
  -6   9  -7    0.13    0.36
   6   9   7    0.55    0.34
  -7   9   7    0.82    0.42
   7   9  -7    0.15    0.37
  -7   9  -7   -0.03    0.40
   7   9   7    0.14    0.38
   8   9  -7    0.56    0.47
  -8   9   7    0.46    0.46
   8   9   7   -0.07    0.41
  -8   9  -7    1.00    0.52
   0  10  -7    0.09    0.15
   0  10   7    0.02    0.09
   0  10   7   -0.01    0.09
   0  10  -7   -0.04    0.13
  -1  10   7    2.35    0.24
  -1  10   7    2.26    0.24
   1  10  -7    2.25    0.24
   1  10  -7    2.57    0.27
  -1  10  -7    2.05    0.26
   1  10   7    2.34    0.17
   1  10   7    1.73    0.17
  -1  10  -7    2.61    0.27
  -2  10   7    1.28    0.24
   2  10  -7    1.37    0.24
  -2  10   7    1.42    0.24
   2  10  -7    1.24    0.21
   2  10   7    1.22    0.19
  -2  10  -7    1.53    0.28
   2  10   7    1.35    0.19
  -2  10  -7    1.36    0.26
  -3  10   7    0.54    0.23
   3  10  -7    0.72    0.27
  -3  10   7    0.98    0.26
   3  10  -7    0.77    0.30
  -3  10  -7    0.96    0.27
  -3  10  -7    0.97    0.29
   3  10   7    0.60    0.20
   4  10  -7    1.44    0.32
  -4  10   7    1.36    0.33
  -4  10   7    1.25    0.34
   4  10  -7    0.62    0.31
   4  10   7    1.42    0.30
   4  10   7    1.44    0.30
  -4  10  -7    1.01    0.34
  -4  10  -7    1.14    0.33
  -5  10   7   -0.08    0.31
  -5  10   7    0.29    0.33
   5  10  -7    0.23    0.30
   5  10  -7    0.22    0.29
  -5  10  -7    0.37    0.34
   5  10   7    0.94    0.32
   6  10  -7    1.50    0.43
  -6  10   7    0.43    0.35
  -6  10  -7    1.73    0.49
   6  10   7    1.30    0.36
  -7  10   7    1.26    0.50
   7  10  -7    0.86    0.43
  -7  10  -7    1.40    0.53
   7  10   7    0.75    0.39
   0  11  -7    0.00    0.12
   0  11  -7   -0.03    0.12
   1  11  -7    0.41    0.14
   1  11  -7    0.53    0.13
  -1  11  -7    0.71    0.21
  -1  11  -7    0.46    0.16
   2  11  -7    0.54    0.17
  -2  11   7    0.62    0.19
   2  11  -7    0.27    0.16
  -2  11   7    0.62    0.18
  -2  11  -7    0.35    0.20
  -2  11  -7    0.25    0.21
  -3  11   7    0.23    0.21
  -3  11   7    0.29    0.23
   3  11  -7    0.40    0.20
   3  11  -7    0.28    0.20
   3  11   7    0.33    0.16
   3  11   7    0.50    0.18
  -3  11  -7    0.04    0.24
  -4  11   7    0.46    0.29
   4  11  -7    0.26    0.24
  -4  11   7    0.83    0.28
   4  11  -7    0.22    0.23
   4  11   7    0.36    0.22
  -4  11  -7    0.16    0.29
   4  11   7    0.71    0.25
  -4  11  -7    0.76    0.29
  -5  11   7    0.48    0.33
   5  11  -7    0.44    0.29
   5  11  -7   -0.04    0.27
   5  11   7    0.22    0.27
   5  11   7    0.41    0.27
  -5  11  -7    0.56    0.34
  -6  11   7   -0.91    0.29
   6  11  -7    0.43    0.35
   6  11   7    0.37    0.33
  -6  11  -7    0.67    0.40
  -2  12  -7    2.86    0.31
  -2  12  -7    3.15    0.32
   3  12  -7    0.31    0.17
  -3  12   7    0.15    0.19
  -3  12   7   -0.07    0.18
  -3  12  -7   -0.09    0.21
  -3  12  -7    0.22    0.23
  -4  12   7   -0.26    0.23
   4  12  -7   -0.10    0.19
   4  12  -7    0.09    0.22
  -4  12   7   -0.41    0.24
   4  12   7    0.25    0.17
   4  12   7    0.09    0.18
  -4  12  -7    0.31    0.29
   5  12  -7    1.94    0.36
   5  12  -7    2.59    0.38
  -5  12   7    1.61    0.40
   5  12   7    1.72    0.34
  -5  12  -7    1.80    0.43
  -3  13   7    2.58    0.20
  -3  13  -7    2.35    0.29
  -3  13  -7    1.93    0.28
   4  13  -7    0.14    0.14
  -4  13   7    0.28    0.23
  -4  13   7   -0.34    0.23
  -4  13  -7   -0.10    0.26
  -4  13  -7   -0.06    0.26
   0   0   8  160.77    2.74
   0   0  -8  161.81    2.74
   0   0   8  154.85    2.74
   0   0  -8  161.51    2.75
   1   0   8    0.04    0.18
   1   0   8   -0.03    0.16
  -1   0   8   -0.18    0.15
   1   0  -8    0.10    0.17
  -1   0  -8   -0.17    0.17
   1   0  -8   -0.16    0.17
  -1   0   8   -0.37    0.15
  -2   0  -8   18.18    0.64
  -2   0  -8   17.49    0.63
   2   0  -8   19.92    0.66
  -2   0   8   19.45    0.66
  -2   0   8   18.93    0.65
   2   0   8   18.01    0.98
   2   0   8   17.76    0.64
   2   0  -8   17.31    0.63
   3   0  -8   27.04    0.87
  -3   0   8   27.52    0.87
   3   0   8   26.13    1.24
   3   0   8   26.06    0.85
  -3   0  -8   26.81    0.85
  -3   0  -8   26.49    0.86
  -3   0   8   25.66    0.83
   3   0  -8   26.56    0.84
   4   0   8    3.57    0.65
  -4   0  -8    2.70    0.36
   4   0  -8    3.64    0.43
  -4   0   8    3.00    0.39
   4   0   8    3.56    0.44
   4   0  -8    3.95    0.43
  -4   0   8    3.34    0.39
  -5   0  -8   27.26    1.03
   5   0  -8   25.22    0.98
   5   0   8   26.10    0.98
  -5   0   8   28.06    1.03
   5   0  -8   27.45    1.02
   5   0   8   26.26    1.02
  -6   0  -8    6.60    0.65
  -6   0   8    6.90    0.64
   6   0   8    6.63    0.64
  -7   0  -8   14.09    1.20
   7   0  -8   15.46    0.94
  -7   0   8   13.99    0.90
   7   0   8   12.85    0.89
  -8   0  -8    0.15    0.42
   8   0  -8    1.03    0.82
   8   0   8   -0.16    0.38
  -8   0   8   -0.51    0.37
  -9   0   8   20.26    1.29
   9   0   8   21.76    1.29
  -9   0  -8   21.29    2.04
   9   0  -8   22.67    1.29
  10   0  -8   -0.33    0.56
  10   0   8    0.75    0.56
 -10   0  -8    0.23    0.63
 -10   0   8   -0.29    0.56
   0  -1   8  171.85    2.85
   0   1  -8  164.23    2.83
   0  -1  -8  167.01    2.83
   0   1  -8  167.35    2.85
   0  -1  -8  164.73    2.83
   0   1   8  164.12    2.83
   0   1   8  164.57    2.84
  -1   1   8    4.21    0.34
   1  -1   8    3.71    0.32
  -1  -1  -8    3.81    0.33
   1   1  -8    3.76    0.33
   1   1  -8    3.78    0.32
  -1  -1  -8    2.87    0.29
  -1   1   8    3.65    0.31
   1  -1   8    3.55    0.33
   1   1   8    3.87    0.33
  -1   1  -8    3.76    0.33
  -1  -1   8    3.62    0.33
   1  -1  -8    3.81    0.32
  -1  -1   8    3.30    0.31
   1  -1  -8    3.86    0.32
   1   1   8    3.54    0.31
  -1   1  -8    3.52    0.32
   2  -1   8  171.93    3.00
  -2   1   8  168.57    2.98
   2   1  -8  167.54    3.50
  -2  -1  -8  176.40    3.53
  -2   1   8  171.57    3.49
  -2  -1  -8  169.94    2.98
   2  -1   8  169.95    2.99
   2   1  -8  167.55    2.98
   2  -1  -8  170.02    2.97
   2   1   8  168.49    2.98
   2   1   8  172.57    2.97
  -2   1  -8  170.13    3.00
  -2  -1   8  164.74    2.96
   2  -1  -8  164.93    2.95
  -2  -1   8  173.09    2.99
  -2   1  -8  170.34    2.98
   3  -1   8    3.10    0.37
  -3  -1  -8    3.28    0.37
  -3  -1  -8    2.29    0.30
   3  -1   8    2.45    0.35
  -3   1   8    2.55    0.35
   3   1  -8    2.59    0.40
  -3   1   8    3.13    0.37
   3   1  -8    1.99    0.32
   3   1   8    2.39    0.32
   3   1   8    2.42    0.34
   3  -1  -8    2.42    0.32
  -3  -1   8    2.82    0.34
  -3   1  -8    2.80    0.36
  -3  -1   8    2.24    0.33
  -3   1  -8    2.62    0.35
   3  -1  -8    2.56    0.34
   4  -1   8    8.85    0.56
   4   1  -8    9.62    0.58
   4  -1   8   10.37    0.59
  -4   1   8    8.95    0.56
   4   1  -8    8.74    0.54
  -4  -1  -8    9.18    0.56
  -4   1   8   10.23    0.59
   4  -1  -8    9.84    0.59
  -4   1  -8   10.21    0.61
   4   1   8    9.52    0.60
   4   1   8    9.20    0.56
  -4   1  -8   10.00    0.58
   4  -1  -8   10.23    0.59
  -4  -1   8   10.03    0.58
   5  -1   8   15.36    0.79
   5   1  -8   15.21    0.80
  -5  -1  -8   14.36    0.74
  -5   1   8   13.86    0.76
  -5   1   8   15.24    0.77
   5   1   8   16.52    0.82
  -5   1  -8   15.79    0.77
  -5   1  -8   15.12    0.79
  -5  -1   8   17.56    0.98
   5   1   8   15.64    0.79
   5  -1  -8   15.24    0.77
   6  -1   8   26.49    1.10
  -6  -1  -8   25.30    1.08
   6   1  -8   25.65    1.06
   6   1  -8   25.05    1.10
  -6   1   8   27.49    1.11
   6   1   8   26.90    1.09
   6  -1  -8   26.65    1.12
   6   1   8   25.86    1.11
  -6   1  -8   26.68    1.11
  -6  -1   8   26.51    1.09
  -7  -1  -8    3.58    0.53
   7  -1   8    4.48    0.62
   7   1  -8    4.26    0.59
  -7   1   8    4.03    0.60
   7   1   8    3.20    0.84
  -7   1  -8    4.10    0.62
  -7  -1   8    4.17    0.60
  -8   1   8    1.60    0.52
   8  -1   8    2.23    0.56
   8   1  -8    1.65    0.51
  -8  -1   8    1.74    0.51
   8   1   8    0.95    0.48
  -8   1  -8   -0.01    0.61
   8  -1  -8    1.11    0.45
  -9  -1  -8    4.18    0.71
   9   1  -8    3.00    0.68
  -9   1   8    2.78    0.64
   9  -1   8    2.97    0.66
   9  -1  -8    3.67    0.68
   9   1   8    3.22    0.67
  -9  -1   8    3.07    0.61
  -9   1  -8    3.66    0.72
 -10   1   8    0.73    0.64
  10  -1   8    0.92    0.66
  10   1  -8    1.25    0.63
  10   1   8    2.90    0.74
 -10   1  -8    1.03    0.63
  10  -1  -8    2.18    0.70
   0  -2  -8  250.63    4.07
   0   2   8  249.35    4.04
   0   2   8  250.64    4.05
   0  -2   8  224.73    4.01
   0   2  -8  262.37    4.57
   0   2  -8  246.76    4.06
  -1   2   8   60.14    1.59
   1  -2   8   58.22    1.27
  -1   2   8   58.93    1.24
   1   2  -8   57.88    1.24
  -1  -2  -8   57.97    1.21
   1   2  -8   54.98    1.30
   1  -2   8   58.63    1.24
  -1  -2   8   56.85    1.22
  -1   2  -8   59.08    1.25
  -1   2  -8   57.47    1.24
   1   2   8   58.59    1.23
   1  -2  -8   57.68    1.22
  -1  -2   8   58.60    1.23
   1   2   8   58.48    1.23
  -2   2   8   61.47    1.35
  -2  -2  -8   61.56    1.32
   2  -2   8   60.40    1.35
   2   2  -8   61.50    1.35
   2   2  -8   62.53    1.36
  -2  -2  -8   61.77    1.33
  -2   2   8   63.48    1.38
   2  -2   8   63.31    1.36
   2   2   8   62.42    1.36
  -2   2  -8   62.87    1.39
   2  -2  -8   61.68    1.34
  -2  -2   8   62.96    1.35
  -2  -2   8   63.63    1.36
   2  -2  -8   62.41    1.35
  -2   2  -8   62.43    1.37
   2   2   8   61.78    1.35
  -3   2   8   90.52    1.86
   3   2  -8   88.34    1.86
   3  -2   8   89.02    1.86
  -3  -2  -8   89.56    1.85
  -3   2   8   89.24    1.87
   3  -2   8   90.40    1.90
   3   2  -8   89.34    1.87
   3  -2  -8   89.73    1.86
   3   2   8   89.17    1.85
  -3  -2   8   87.24    1.84
  -3   2  -8   88.53    1.86
  -3   2  -8   88.56    1.87
   3   2   8   91.00    1.86
   4   2  -8    0.85    0.26
  -4  -2  -8    1.25    0.29
   4  -2   8    1.60    0.32
  -4   2   8    0.93    0.34
   4   2  -8    1.65    0.41
   4   2   8    1.01    0.28
   4  -2  -8    1.41    0.31
  -4   2  -8    1.20    0.32
   4   2   8    1.28    0.32
  -4   2  -8    0.87    0.28
  -4  -2   8    1.31    0.29
  -5   2   8    5.37    0.56
   5   2  -8    4.37    0.50
  -5   2   8    5.30    0.54
  -5  -2  -8    5.02    0.52
   5   2  -8    4.48    0.51
   5  -2   8    5.40    0.56
   5  -2  -8    5.02    0.53
   5   2   8    4.38    0.53
  -5   2  -8    4.67    0.53
   5   2   8    4.53    0.50
  -5   2  -8    5.30    0.64
  -5  -2   8    4.93    0.52
  -6   2   8    0.84    0.41
   6  -2   8    1.21    0.39
   6   2  -8    0.42    0.38
  -6   2   8    0.20    0.35
   6   2  -8    0.24    0.38
  -6  -2  -8    0.78    0.36
  -6   2  -8    0.29    0.37
   6   2   8    0.44    0.33
  -6   2  -8   -0.07    0.33
  -6  -2   8    0.68    0.35
   6  -2  -8    0.07    0.31
   6   2   8    0.39    0.36
   7   2  -8    4.28    0.60
  -7   2   8    5.40    0.70
   7   2  -8    2.90    0.71
   7  -2   8    4.39    0.58
  -7   2  -8    4.35    1.03
   7   2   8    4.10    0.61
  -7  -2   8    3.95    0.55
   7  -2  -8    4.53    0.59
   7   2   8    3.94    0.58
   8   2  -8    1.72    0.52
  -8   2   8    1.00    0.48
   8  -2   8    2.05    0.52
  -8  -2  -8    0.88    0.42
  -8  -2   8    0.84    0.40
   8  -2  -8    0.37    0.50
  -8   2  -8    0.98    0.49
   8   2   8    0.03    0.41
   9   2  -8    2.18    0.64
   9  -2   8    1.46    0.56
  -9  -2  -8    1.36    0.61
  -9   2   8    2.77    0.65
   9  -2  -8    2.04    0.57
  -9   2  -8    1.45    0.58
   9   2   8    2.75    0.66
  10   2  -8    3.92    0.79
 -10   2   8    4.00    0.78
 -10   2  -8    3.38    0.80
  10   2   8    4.03    0.83
   0   3  -8    7.30    0.39
   0  -3  -8    7.32    0.35
   0   3   8    6.99    0.38
   0   3  -8    7.06    0.40
   0   3   8    6.67    0.37
   0  -3  -8    7.60    0.37
   0  -3   8    7.49    0.61
   0  -3   8    6.76    0.36
  -1   3   8   17.33    0.59
   1   3  -8   18.04    0.59
   1   3  -8   16.66    0.59
  -1  -3  -8   17.27    0.59
  -1   3   8   16.18    0.57
   1  -3   8   17.76    0.58
  -1  -3  -8   17.66    0.56
   1  -3  -8   17.60    0.57
   1  -3  -8   16.56    0.56
  -1   3  -8   17.13    0.58
   1   3   8   16.36    0.56
  -1  -3   8   17.22    0.56
  -1   3  -8   16.51    0.58
   1   3   8   16.48    0.56
  -2  -3  -8   10.93    0.58
   2   3  -8   11.17    0.51
  -2   3   8   10.95    0.51
  -2   3   8   11.20    0.52
   2   3  -8   11.31    0.52
   2   3   8   10.88    0.49
  -2   3  -8   12.32    0.54
  -2   3  -8   12.39    0.55
   2   3   8   10.90    0.50
  -3   3   8    7.02    0.51
  -3   3   8    6.34    0.45
   3   3  -8    6.14    0.55
   3   3  -8    6.09    0.46
   3  -3   8    6.69    0.46
   3  -3  -8    5.91    0.42
  -3   3  -8    6.92    0.45
   3   3   8    6.10    0.43
   3   3   8    6.03    0.45
  -4   3   8    4.40    0.44
  -4   3   8    4.70    0.48
   4  -3   8    4.39    0.43
   4   3  -8    4.80    0.48
  -4  -3  -8    3.93    0.40
   4   3  -8    4.51    0.43
  -4  -3   8    5.67    0.45
   4   3   8    4.83    0.47
   4  -3  -8    4.51    0.44
  -4   3  -8    4.94    0.45
  -4   3  -8    5.18    0.49
   4   3   8    4.50    0.45
  -5   3   8    0.57    0.34
   5   3  -8    0.23    0.29
  -5   3   8    0.65    0.31
   5  -3   8    0.04    0.27
   5   3  -8    0.61    0.27
  -5  -3  -8    0.29    0.28
   5   3   8   -0.20    0.27
   5   3   8    0.37    0.24
  -5   3  -8    0.71    0.32
  -5   3  -8    0.50    0.33
  -5  -3   8    0.05    0.24
   5  -3  -8    0.59    0.30
  -6   3   8    2.64    0.49
  -6  -3  -8    2.32    0.41
   6  -3   8    2.32    0.44
  -6   3   8    2.29    0.46
   6   3  -8    2.04    0.44
   6   3  -8    2.55    0.48
  -6   3  -8    3.25    0.51
  -6   3  -8    3.35    0.88
   6   3   8    2.84    0.50
   6  -3  -8    2.43    0.47
   6   3   8    2.86    0.47
   7   3  -8    8.21    0.78
  -7   3   8    7.39    0.77
   7   3  -8    9.05    0.81
   7  -3   8    7.68    0.71
  -7   3   8    7.45    0.75
  -7  -3  -8    7.41    0.70
   7   3   8    8.30    0.79
   7   3   8    8.16    0.76
  -7  -3   8    8.79    0.74
   7  -3  -8    8.67    0.86
  -7   3  -8    7.75    0.81
   8  -3   8    0.28    0.40
  -8  -3  -8   -1.19    0.36
   8   3  -8   -0.27    0.41
  -8   3   8   -0.13    0.43
  -8  -3   8   -0.66    0.41
   8  -3  -8    0.04    0.38
   8   3   8    0.47    0.48
  -8   3  -8   -0.04    0.41
  -9   3   8    0.09    0.52
   9   3  -8    1.74    0.67
   9  -3   8    1.36    0.57
   9  -3  -8    0.98    0.74
  -9   3  -8    1.64    0.61
 -10   3   8   -0.06    0.62
  10   3  -8   -0.18    0.52
  10   3   8   -0.19    0.55
 -10   3  -8   -0.05    0.57
   0  -4   8   21.20    0.61
   0   4  -8   19.95    0.62
   0   4   8   20.92    0.62
   0  -4  -8   20.07    0.58
   1   4  -8   19.07    0.62
  -1  -4  -8   20.14    0.58
  -1   4   8   19.69    0.73
   1  -4   8   19.81    0.61
  -1   4   8   19.25    0.61
   1   4  -8   18.09    0.74
  -1   4  -8   19.26    0.63
   1   4   8   20.73    0.62
  -1  -4   8   20.06    0.61
   1  -4  -8   20.49    0.60
   1   4   8   18.08    0.69
   2   4  -8    3.40    0.34
  -2   4   8    2.59    0.29
  -2   4   8    3.33    0.35
   2  -4   8    3.23    0.33
   2   4  -8    3.71    0.34
  -2  -4  -8    2.90    0.30
   2   4   8    2.95    0.32
   2   4   8    3.67    0.32
  -2   4  -8    2.94    0.32
  -2   4  -8    3.46    0.36
  -2  -4   8    3.26    0.31
   2  -4  -8    3.12    0.31
   3  -4   8    8.63    0.64
  -3  -4  -8    8.27    0.46
  -3   4   8    7.59    0.49
   3   4  -8    7.49    0.47
   3   4  -8    8.37    0.51
  -3   4   8    8.43    0.49
   3   4   8    8.03    0.47
  -3   4  -8    8.34    0.53
  -3  -4   8    8.05    0.47
  -3   4  -8    8.06    0.48
   3   4   8    8.53    0.50
   3  -4  -8    8.64    0.48
  -4   4   8    8.18    0.58
  -4   4   8    8.10    0.53
   4   4  -8    8.07    0.53
  -4  -4  -8    7.96    0.51
   4  -4   8    7.54    0.52
   4   4  -8    8.75    0.57
   4   4   8    8.22    0.55
  -4   4  -8    9.15    0.57
  -4   4  -8    7.24    0.56
   4   4   8    8.12    0.53
   5  -4   8    7.05    0.59
  -5   4   8    6.06    0.56
   5   4  -8    6.45    0.54
   5   4  -8    5.84    0.59
  -5   4   8    8.14    0.63
   5  -4  -8    6.90    0.58
   5   4   8    8.29    0.64
  -5   4  -8    6.49    0.63
   5   4   8    6.72    0.58
  -5   4  -8    6.70    0.57
   6   4  -8    4.89    0.62
   6  -4   8    5.21    0.58
  -6   4   8    5.35    0.63
  -6  -4  -8    3.19    0.50
  -6   4   8    4.84    0.57
   6   4  -8    5.42    0.55
   6   4   8    4.85    0.56
  -6  -4   8    5.51    0.58
   6  -4  -8    4.90    0.53
  -6   4  -8    5.00    0.59
  -6   4  -8    5.68    0.67
   6   4   8    5.05    0.61
   7   4  -8    3.66    0.58
  -7  -4  -8    3.74    0.54
   7   4  -8    3.15    0.57
   7  -4   8    2.78    0.50
  -7   4   8    3.46    0.60
  -7   4   8    4.09    0.74
   7  -4  -8    3.04    0.52
   7   4   8    3.04    0.58
  -7   4  -8    2.74    0.54
  -7  -4   8    3.82    0.57
   7   4   8    4.78    0.71
  -7   4  -8    3.10    0.58
   8   4  -8   -0.47    0.36
   8  -4   8   -0.27    0.37
  -8   4   8   -0.31    0.39
  -8  -4   8   -0.42    0.37
   8  -4  -8   -0.41    0.42
   8   4   8    0.28    0.47
  -8   4  -8    0.45    0.45
   9   4  -8    5.63    0.82
  -9   4   8    4.22    0.84
  -9   4  -8    4.21    1.35
   9   4   8    3.72    0.73
  10   4  -8   -0.19    0.57
 -10   4   8   -0.13    0.54
  10   4   8    0.74    0.61
 -10   4  -8   -0.69    0.55
   0   5  -8   39.46    0.96
   0  -5   8   40.92    0.91
   0   5  -8   40.78    0.97
   0   5   8   40.56    0.94
   0  -5  -8   39.62    0.87
   0   5   8   40.36    0.93
  -1  -5  -8    6.84    0.33
   1   5  -8    6.03    0.38
   1   5  -8    6.03    0.38
  -1   5   8    6.18    0.37
  -1   5   8    6.93    0.38
   1  -5  -8    6.31    0.33
   1   5   8    6.25    0.37
   1   5   8    6.30    0.36
  -1   5  -8    7.07    0.41
  -1  -5   8    6.48    0.35
  -2   5   8    4.04    0.34
  -2  -5  -8    3.67    0.30
  -2   5   8    3.51    0.35
   2  -5   8    3.41    0.33
   2   5  -8    3.59    0.33
   2   5  -8    3.16    0.34
   2   5   8    3.21    0.31
  -2   5  -8    3.60    0.36
  -2  -5   8    3.73    0.39
   2   5   8    3.19    0.33
  -2   5  -8    3.91    0.37
   3   5  -8   10.24    0.53
  -3  -5  -8   10.32    0.54
  -3   5   8    9.58    0.52
  -3   5   8    8.96    0.54
   3   5  -8   10.20    0.55
   3  -5   8   10.34    0.53
   3  -5  -8    9.74    0.50
  -3   5  -8    9.14    0.53
   3   5   8    9.91    0.55
  -3  -5   8   10.17    0.50
  -3   5  -8    9.87    0.57
   3   5   8   10.53    0.52
  -4   5   8    3.44    0.41
   4  -5   8    4.44    0.46
  -4   5   8    4.02    0.46
   4   5  -8    3.93    0.45
   4   5  -8    4.05    0.43
  -4  -5  -8    3.81    0.40
   4   5   8    3.47    0.41
  -4  -5   8    3.77    0.41
   4  -5  -8    4.14    0.42
   4   5   8    3.97    0.42
  -4   5  -8    4.37    0.49
  -4   5  -8    4.80    0.46
   5   5  -8    1.55    0.40
  -5   5   8    1.81    0.41
   5   5  -8    0.75    0.31
  -5  -5  -8    2.29    0.38
  -5   5   8    1.60    0.36
   5   5   8    1.91    0.40
  -5   5  -8    2.02    0.38
  -5  -5   8    1.35    0.32
   5   5   8    1.93    0.35
  -5   5  -8    2.29    0.44
  -6   5   8   16.29    0.88
  -6   5   8   16.43    0.95
   6  -5   8   16.53    0.86
  -6  -5  -8   17.78    0.87
   6   5  -8   16.82    0.91
   6   5  -8   17.13    0.85
  -6   5  -8   17.12    0.96
   6   5   8   15.71    0.87
   6  -5  -8   13.44    0.87
   6   5   8   16.97    0.92
  -6  -5   8   15.68    0.83
  -6   5  -8   17.27    0.89
   7  -5   8    1.18    0.39
  -7  -5  -8   -0.69    0.37
   7   5  -8    0.84    0.39
  -7   5   8    0.45    0.41
   7   5  -8    0.77    0.56
  -7   5  -8    0.92    0.46
   7  -5  -8    1.09    0.42
   7   5   8    1.33    0.45
   7   5   8    0.78    0.42
   8   5  -8    0.07    0.42
  -8   5  -8    0.56    0.50
   8   5   8    0.56    0.48
   9   5  -8    2.25    0.61
  -9   5   8    0.66    0.56
  -9   5  -8   -0.43    0.47
   9   5   8    0.94    0.59
  10   5  -8    0.80    0.56
 -10   5   8    1.43    0.69
  10   5   8    0.35    0.57
 -10   5  -8    2.22    0.73
   0  -6   8    1.75    0.21
   0   6  -8    1.68    0.25
   0   6  -8    1.95    0.25
   0   6   8    1.66    0.22
   0  -6  -8    1.75    0.17
   1   6  -8    0.47    0.18
   1   6  -8    0.38    0.16
  -1   6   8    0.55    0.18
  -1   6   8    0.27    0.16
  -1  -6  -8    0.35    0.13
   1   6   8    0.56    0.18
   1   6   8    0.27    0.16
  -1  -6   8    0.58    0.15
  -1   6  -8    0.24    0.19
   1  -6  -8    0.37    0.14
   2   6  -8   20.88    0.69
  -2   6   8   19.95    0.74
  -2   6   8   22.00    0.70
   2   6  -8   19.48    0.73
  -2  -6  -8   20.13    0.58
   2  -6   8   21.00    0.67
   2   6   8   21.01    0.69
  -2   6  -8   20.79    0.83
   2   6   8   21.20    0.78
  -2   6  -8   21.25    0.72
  -2  -6   8   19.55    0.78
  -3   6   8    4.83    0.44
   3   6  -8    5.03    0.43
   3  -6   8    5.51    0.44
  -3  -6  -8    3.84    0.36
  -3   6   8    4.64    0.45
   3   6  -8    4.87    0.45
   3  -6  -8    5.24    0.41
   3   6   8    5.27    0.43
  -3   6  -8    5.21    0.45
  -3   6  -8    4.79    0.46
   3   6   8    4.86    0.43
  -3  -6   8    5.17    0.40
  -4   6   8    0.84    0.33
   4   6  -8    0.11    0.23
  -4   6   8    0.28    0.25
  -4  -6  -8    0.76    0.26
   4  -6   8    0.74    0.29
   4   6  -8    0.22    0.27
  -4   6  -8    0.56    0.27
   4   6   8    0.50    0.27
  -4  -6   8    0.03    0.23
   4   6   8    0.23    0.25
  -4   6  -8    0.75    0.31
   4  -6  -8    0.55    0.34
   5   6  -8    1.54    0.35
   5   6  -8    2.64    0.44
   5  -6   8    2.42    0.39
  -5  -6  -8    2.76    0.40
  -5   6   8    2.53    0.38
  -5   6   8    2.47    0.47
   5   6   8    2.21    0.43
   5   6   8    2.72    0.41
  -5  -6   8    3.10    0.41
  -5   6  -8    3.03    0.43
  -5   6  -8    3.05    0.49
   5  -6  -8    3.28    0.42
   6   6  -8    5.14    0.65
  -6   6   8    4.85    0.62
  -6  -6  -8    4.37    0.53
   6  -6   8    5.21    0.56
   6   6  -8    5.43    0.59
  -6   6   8    5.00    0.77
   6  -6  -8    5.08    0.58
  -6   6  -8    4.83    0.63
   6   6   8    4.27    0.59
  -6   6  -8    6.02    0.60
  -6  -6   8    4.29    0.66
   6   6   8    3.92    0.51
   7   6  -8    1.86    0.55
  -7   6   8    1.57    0.52
   7   6   8    1.32    0.47
  -7   6  -8    1.44    0.51
   8   6  -8    1.65    0.52
  -8   6   8    0.85    0.53
   8   6   8    0.98    0.48
  -8   6  -8   -0.03    0.40
  -9   6   8    2.32    0.68
   9   6  -8    2.43    0.65
   9   6   8    1.89    0.61
  -9   6  -8    0.92    0.64
   0   7  -8    2.81    0.31
   0   7   8    3.14    0.29
   0   7  -8    3.21    0.31
   0   7   8    2.69    0.28
   1   7  -8    6.81    0.41
   1   7  -8    7.08    0.40
  -1   7   8    7.60    0.41
  -1   7   8    7.41    0.41
   1   7   8    7.30    0.38
  -1   7  -8    6.61    0.41
  -1   7  -8    6.58    0.43
   1   7   8    7.40    0.40
  -2   7   8    6.01    0.42
   2   7  -8    5.64    0.42
   2  -7   8    5.61    0.38
  -2   7   8    5.93    0.43
   2   7  -8    5.62    0.40
  -2   7  -8    6.25    0.46
  -2   7  -8    6.12    0.68
   2   7   8    5.25    0.40
   2   7   8    5.42    0.38
   3   7  -8    9.62    0.66
   3   7  -8   10.72    0.58
   3  -7   8   11.63    0.57
  -3   7   8   11.92    0.61
  -3   7   8   11.51    0.61
   3   7   8   12.06    0.60
  -3   7  -8   13.15    0.65
   3   7   8   12.13    0.57
   3  -7  -8   11.75    0.54
  -3   7  -8   11.57    0.62
   4   7  -8    0.50    0.27
  -4   7   8    0.39    0.28
   4   7  -8    0.34    0.28
  -4   7   8    0.67    0.28
   4  -7   8    0.62    0.29
   4   7   8    0.59    0.39
  -4  -7   8    0.27    0.24
  -4   7  -8    0.85    0.34
  -4   7  -8    0.56    0.27
   4  -7  -8    0.50    0.26
   4   7   8    0.88    0.30
  -5   7   8    2.49    0.42
   5   7  -8    1.88    0.39
   5   7  -8    1.55    0.38
  -5   7   8    2.59    0.46
   5  -7   8    2.16    0.39
   5  -7  -8    1.29    0.32
  -5   7  -8    1.65    0.43
  -5   7  -8    2.24    0.39
   5   7   8    1.85    0.37
  -5  -7   8    1.64    0.37
   5   7   8    1.90    0.41
  -6   7   8    0.42    0.32
  -6   7   8   -0.07    0.36
   6   7  -8    0.69    0.32
   6   7   8    0.38    0.56
  -6   7  -8    0.34    0.38
  -6   7  -8    0.26    0.30
   6   7   8   -0.34    0.28
   7   7  -8    2.74    0.55
  -7   7   8    3.04    0.57
  -7   7  -8    3.43    0.60
   7   7   8    3.13    0.57
   8   7  -8    0.10    0.45
  -8   7   8    0.53    0.50
   8   7   8    0.29    0.45
  -8   7  -8   -0.52    0.46
  -9   7   8    3.45    0.73
  -9   7  -8    4.74    0.80
   9   7   8    4.63    1.26
   0   8  -8    1.98    0.26
   0   8  -8    1.96    0.26
   0   8   8    1.89    0.23
   0   8   8    1.76    0.23
   1   8  -8    1.74    0.25
   1   8  -8    1.51    0.25
  -1   8   8    1.90    0.25
  -1   8  -8    1.44    0.26
   1   8   8    1.81    0.24
  -1   8  -8    1.38    0.26
   1   8   8    1.54    0.22
  -2   8   8    9.95    0.52
  -2   8   8    9.79    0.50
   2   8  -8    9.50    0.50
   2   8  -8    8.77    0.49
   2   8   8   10.29    0.69
   2   8   8   10.44    0.49
  -2   8  -8   10.27    0.56
  -2   8  -8   10.16    0.54
  -3   8   8   13.53    0.65
  -3   8   8   13.75    0.66
   3   8  -8   13.33    0.63
   3   8  -8   13.51    0.63
   3   8   8   12.50    0.59
  -3   8  -8   12.82    0.67
  -3   8  -8   12.62    0.64
   3   8   8   12.99    0.61
  -4   8   8    4.85    0.53
  -4   8   8    5.16    0.50
   4   8  -8    4.47    0.49
   4   8  -8    4.52    0.47
   4   8   8    5.46    0.47
  -4   8  -8    4.06    0.48
  -4   8  -8    3.80    0.45
   4   8   8    3.92    0.44
  -5   8   8    0.41    0.29
   5   8  -8   -0.08    0.26
  -5   8   8    0.33    0.40
   5   8   8   -0.01    0.25
  -5   8  -8    0.42    0.31
  -5   8  -8    0.59    0.40
   6   8  -8    3.21    0.49
   6   8  -8    4.14    0.57
  -6   8   8    3.46    0.56
   6   8   8    3.17    0.49
   6   8   8    3.01    0.49
  -6   8  -8    3.37    0.57
   7   8  -8    1.16    0.45
  -7   8   8    1.19    0.48
   7   8   8    1.23    0.47
  -7   8  -8    1.07    0.47
  -8   8   8    0.13    0.45
   8   8  -8    0.01    0.42
  -8   8  -8    0.32    0.53
   8   8   8    1.37    0.49
   0   9   8    1.47    0.20
   0   9  -8    2.02    0.26
   0   9  -8    1.54    0.25
   0   9   8    1.40    0.21
  -1   9   8    3.19    0.32
  -1   9   8    3.53    0.31
   1   9  -8    3.31    0.33
   1   9  -8    3.32    0.33
  -1   9  -8    4.07    0.36
   1   9   8    3.58    0.30
   1   9   8    3.67    0.29
  -1   9  -8    3.22    0.34
   2   9  -8    9.66    0.49
  -2   9   8   10.14    0.51
   2   9  -8    9.69    0.50
  -2   9   8    9.19    0.50
   2   9   8    9.21    0.44
  -2   9  -8    9.22    0.53
   2   9   8    9.66    0.46
   3   9  -8    0.09    0.23
  -3   9   8    0.40    0.25
  -3   9   8    0.20    0.26
   3   9  -8    0.33    0.23
  -3   9  -8    0.85    0.28
   3   9   8    0.14    0.20
  -3   9  -8    0.17    0.26
   3   9   8   -0.09    0.19
  -4   9   8    0.41    0.25
   4   9  -8    0.43    0.30
  -4   9   8    0.60    0.34
   4   9  -8   -0.10    0.26
   4   9   8   -0.07    0.36
  -4   9  -8    0.50    0.36
   4   9   8    0.32    0.25
  -4   9  -8    0.63    0.30
   5   9  -8    0.58    0.35
  -5   9   8    0.95    0.36
  -5   9   8    0.07    0.30
   5   9  -8    0.18    0.27
  -5   9  -8    0.32    0.33
   5   9   8    0.75    0.32
  -5   9  -8    0.22    0.28
   5   9   8    0.13    0.29
  -6   9   8    0.23    0.36
   6   9  -8    0.34    0.35
   6   9   8   -0.03    0.31
  -6   9  -8    0.20    0.39
  -7   9   8    2.09    0.52
   7   9  -8    1.15    0.46
   7   9   8    1.62    0.44
  -7   9  -8    1.48    0.51
   8   9  -8    0.89    0.49
  -8   9   8    1.98    0.59
   8   9   8    0.81    0.45
  -8   9  -8    1.22    0.57
   0  10  -8    1.13    0.22
   0  10   8    0.96    0.16
   0  10   8    0.82    0.16
   0  10  -8    1.02    0.20
   1  10  -8    1.98    0.25
   1  10  -8    2.24    0.26
  -1  10   8    1.89    0.24
  -1  10   8    2.34    0.24
   1  10   8    1.91    0.20
   1  10   8    1.72    0.19
  -1  10  -8    2.35    0.30
  -2  10   8    3.57    0.39
  -2  10   8    3.88    0.36
   2  10  -8    3.98    0.37
   2  10  -8    3.42    0.36
   2  10   8    3.61    0.30
  -2  10  -8    3.93    0.46
  -2  10  -8    3.69    0.39
   2  10   8    3.37    0.29
   3  10  -8    1.36    0.27
  -3  10   8    0.89    0.28
  -3  10   8    0.61    0.26
  -3  10  -8    0.42    0.28
   3  10   8    0.77    0.23
   3  10   8    0.72    0.22
  -3  10  -8    0.71    0.26
   4  10  -8   -0.22    0.21
   4  10  -8    0.12    0.25
  -4  10   8    0.49    0.28
  -4  10   8    0.29    0.26
  -4  10  -8    0.25    0.29
   4  10   8   -0.18    0.23
  -4  10  -8   -0.10    0.28
   4  10   8    0.07    0.24
   5  10  -8    0.25    0.29
  -5  10   8    0.80    0.35
  -5  10   8    0.44    0.33
   5  10  -8    0.88    0.32
  -5  10  -8    0.14    0.32
   5  10   8    1.09    0.34
   5  10   8    0.33    0.51
  -6  10   8    0.95    0.42
   6  10  -8    0.52    0.35
   6  10   8    0.54    0.35
  -6  10  -8    0.26    0.39
  -7  10   8    0.70    0.46
   7  10  -8    1.81    0.50
  -7  10  -8    1.11    0.52
   7  10   8    0.71    0.42
   0  11  -8    0.20    0.14
   0  11  -8    0.04    0.15
   1  11  -8    0.27    0.15
  -1  11   8    0.25    0.13
   1  11  -8    0.27    0.16
  -1  11  -8    0.14    0.18
  -1  11  -8    0.19    0.17
   2  11  -8    0.41    0.18
  -2  11   8    0.55    0.20
   2  11  -8    0.27    0.18
  -2  11   8    0.36    0.18
   2  11   8    0.46    0.14
  -2  11  -8    0.58    0.23
   2  11   8    0.32    0.12
  -2  11  -8    0.13    0.21
  -3  11   8    4.68    0.43
   3  11  -8    3.81    0.40
  -3  11   8    3.75    0.40
   3  11  -8    4.15    0.39
   3  11   8    3.54    0.33
  -3  11  -8    4.32    0.46
   3  11   8    3.17    0.33
  -4  11   8    0.23    0.29
  -4  11   8    0.60    0.30
   4  11  -8   -0.12    0.21
   4  11  -8    0.06    0.24
  -4  11  -8    0.57    0.31
  -4  11  -8    0.80    0.45
   4  11   8    0.29    0.25
   4  11   8    0.41    0.25
   5  11  -8    0.15    0.31
   5  11  -8    0.01    0.29
  -5  11   8   -0.05    0.31
   5  11   8    0.55    0.29
  -5  11  -8    0.56    0.36
   5  11   8    0.55    0.29
   6  11  -8    0.82    0.37
  -6  11   8    0.98    0.41
   6  11   8    0.52    0.34
  -6  11  -8    1.47    0.49
  -1  12  -8    1.64    0.20
  -1  12  -8    1.56    0.22
   2  12  -8    1.91    0.20
  -2  12   8    1.86    0.19
  -2  12  -8    1.85    0.27
  -2  12  -8    2.04    0.28
   3  12  -8    0.03    0.18
  -3  12   8    0.06    0.20
  -3  12   8    0.32    0.22
  -3  12  -8   -0.02    0.24
  -3  12  -8    0.24    0.26
   4  12  -8    0.42    0.24
  -4  12   8    0.86    0.31
  -4  12   8    0.76    0.30
   4  12  -8    0.07    0.24
  -4  12  -8    0.87    0.33
   4  12   8    0.27    0.20
   4  12   8    0.42    0.24
   5  12  -8   -0.20    0.25
   5  12  -8    0.41    0.45
  -5  12   8   -0.41    0.29
   5  12   8    0.31    0.25
  -5  12  -8    0.15    0.34
  -2  13  -8    0.00    0.13
  -2  13  -8    0.30    0.13
  -3  13   8    1.10    0.17
  -3  13  -8    0.73    0.25
   0   0  -9    0.41    0.20
   0   0   9    0.74    0.20
   0   0  -9    0.27    0.22
   0   0   9    0.05    0.17
   1   0   9  120.88    2.39
   1   0  -9  121.93    2.24
  -1   0   9  125.15    2.68
  -1   0  -9  119.33    2.22
   1   0  -9  120.44    2.23
  -1   0   9  122.02    2.24
   1   0   9  118.08    2.22
   2   0   9   31.28    0.89
  -2   0  -9   31.20    0.88
  -2   0   9   29.48    0.86
   2   0  -9   31.24    0.89
  -2   0  -9   30.40    0.89
  -2   0   9   30.70    0.88
   2   0   9   30.87    0.89
   2   0  -9   30.19    0.87
   3   0   9   10.20    0.55
  -3   0  -9   10.89    0.89
  -3   0  -9   10.84    0.57
  -3   0   9    9.82    0.53
   3   0  -9   11.28    0.71
   3   0   9    9.88    0.56
   3   0  -9   10.32    0.55
  -3   0   9   10.74    0.58
  -4   0  -9    0.33    0.27
  -4   0  -9    0.61    0.25
  -4   0   9    0.88    0.28
   4   0  -9    0.42    0.26
   4   0  -9    0.69    0.27
   4   0   9    0.63    0.27
   4   0   9    0.62    0.28
  -4   0   9    0.73    0.28
   5   0   9    5.27    0.55
  -5   0  -9    5.26    0.56
  -5   0   9    5.46    0.56
   5   0   9    5.74    0.55
   5   0  -9    5.69    0.60
   6   0  -9   -0.29    0.32
   6   0   9    0.07    0.35
  -6   0   9    0.55    0.35
  -6   0  -9   -0.04    0.32
  -7   0   9    5.73    0.67
  -7   0  -9    5.20    0.68
   7   0  -9    4.73    0.64
   7   0   9    5.45    0.68
  -8   0  -9    0.86    0.47
   8   0  -9    0.64    0.53
   8   0   9    1.49    0.51
  -8   0   9    0.35    0.43
   9   0   9    5.91    0.80
  -9   0  -9    6.06    1.29
   9   0  -9    6.65    0.85
  -9   0   9    5.39    0.76
 -10   0  -9    2.05    1.18
  10   0  -9    3.88    0.78
  10   0   9    2.59    0.67
 -10   0   9    1.31    0.70
   0   1   9    2.65    0.29
   0  -1  -9    3.25    0.30
   0  -1  -9    3.00    0.32
   0   1  -9    3.48    0.34
   0   1  -9    2.79    0.29
   0   1   9    3.22    0.32
   0  -1   9    2.81    0.31
  -1  -1  -9   27.25    0.76
  -1   1   9   25.50    0.76
  -1   1   9   27.32    0.93
   1  -1   9   26.74    0.77
   1   1  -9   25.86    0.76
   1  -1   9   26.28    0.77
  -1  -1  -9   26.11    0.75
   1   1  -9   26.15    0.78
   1   1   9   25.29    0.74
  -1  -1   9   26.65    0.77
  -1   1  -9   25.35    0.76
   1  -1  -9   26.17    0.76
   1  -1  -9   26.76    0.76
   1   1   9   26.60    1.07
  -1  -1   9   26.89    0.76
   2  -1   9    3.84    0.37
  -2  -1  -9    4.13    0.36
   2   1  -9    3.84    0.40
  -2   1   9    3.95    0.39
  -2  -1  -9    3.61    0.38
   2   1  -9    4.05    0.37
   2  -1   9    3.77    0.37
  -2   1   9    3.58    0.37
   2   1   9    4.66    0.40
  -2   1  -9    4.22    0.47
  -2  -1   9    3.69    0.37
   2   1   9    4.01    0.38
   2  -1  -9    3.86    0.61
  -2   1  -9    4.87    0.41
   2  -1  -9    3.53    0.38
   3   1  -9    5.51    0.43
  -3  -1  -9    5.09    0.41
   3  -1   9    5.27    0.44
  -3  -1  -9    5.60    0.45
  -3   1   9    5.15    0.45
   3   1  -9    5.20    0.44
   3  -1   9    5.06    0.45
  -3   1   9    5.48    0.44
   3   1   9    4.87    0.45
   3  -1  -9    4.34    0.43
   3   1   9    4.97    0.43
   3  -1  -9    5.32    0.43
  -3  -1   9    5.24    0.43
  -3   1  -9    4.90    0.43
  -3   1  -9    5.85    0.47
  -3  -1   9    5.20    0.43
   4   1  -9    3.35    0.42
   4   1  -9    3.26    0.42
  -4  -1  -9    4.35    0.46
  -4   1   9    3.34    0.43
   4  -1   9    2.92    0.41
  -4   1   9    3.35    0.42
  -4  -1   9    4.06    0.44
   4  -1  -9    3.79    0.44
  -4   1  -9    4.04    0.45
   4   1   9    3.50    0.43
  -4   1  -9    4.31    0.73
   4   1   9    3.85    0.44
   5   1  -9    5.72    0.55
  -5   1   9    5.28    0.53
  -5   1   9    6.00    0.88
   5   1  -9    5.12    0.57
  -5  -1  -9    5.56    0.57
   5  -1   9    4.83    0.55
  -5  -1   9    5.44    0.67
  -5   1  -9    5.03    0.54
  -5   1  -9    5.53    0.56
   5  -1  -9    5.10    0.55
   5   1   9    7.19    1.02
   5   1   9    5.37    0.57
   6  -1   9   17.42    0.93
  -6   1   9   15.62    0.88
   6   1  -9   15.20    0.88
  -6  -1  -9   15.27    0.86
   6   1   9   15.39    0.89
  -6  -1   9   15.33    0.87
   6   1   9   14.74    0.85
   6  -1  -9   14.30    0.86
  -6   1  -9   14.54    0.86
  -7   1   9    3.00    0.56
   7  -1   9    3.55    0.59
   7   1  -9    3.43    0.72
  -7  -1  -9    2.83    0.50
  -7  -1   9    2.08    0.48
   7  -1  -9    3.15    0.58
  -7   1  -9    3.27    0.57
   7   1   9    2.63    0.62
   8   1  -9    2.28    0.59
  -8   1   9    3.34    0.64
   8  -1   9    2.40    0.59
  -8   1  -9    3.02    0.99
   8  -1  -9    3.95    0.65
   8   1   9    3.51    0.67
  -8  -1   9    3.81    0.61
  -9  -1  -9    0.99    0.57
   9   1  -9    0.42    0.51
   9  -1   9    1.28    0.55
  -9   1   9    1.23    0.53
  -9  -1   9    1.06    0.52
   9  -1  -9    0.77    0.51
  -9   1  -9    1.16    0.53
   9   1   9    1.49    0.57
 -10   1   9    1.24    0.67
  10  -1   9    1.85    0.68
  10   1  -9    2.67    0.73
 -10   1  -9    2.01    0.70
  10   1   9    1.71    0.73
  10  -1  -9    1.91    0.72
   0  -2  -9    1.63    0.23
   0  -2   9    2.22    0.28
   0   2   9    2.12    0.28
   0   2  -9    1.89    0.26
   0  -2  -9    1.84    0.25
   0   2  -9    2.99    0.32
   0  -2   9    2.31    0.27
   1   2  -9   26.10    0.77
  -1  -2  -9   22.95    0.71
   1  -2   9   26.19    0.76
  -1   2   9   25.92    0.75
  -1  -2  -9   26.70    0.75
   1   2  -9   26.15    0.76
  -1   2   9   28.70    0.80
   1  -2   9   27.54    0.78
   1   2   9   25.59    0.87
  -1  -2   9   26.88    0.77
   1  -2  -9   27.20    0.76
  -1   2  -9   25.76    0.77
   1  -2  -9   27.78    0.76
  -1  -2   9   25.98    0.76
   1   2   9   24.72    0.75
   2  -2   9    9.68    0.50
  -2  -2  -9    9.41    0.47
   2  -2   9    8.98    0.48
  -2   2   9    8.55    0.48
   2   2  -9    9.67    0.51
  -2   2   9    9.31    0.50
  -2  -2  -9    9.05    0.48
   2   2  -9    8.52    0.48
   2  -2  -9    9.31    0.48
   2  -2  -9    9.75    0.50
  -2   2  -9    9.07    0.50
   2   2   9    9.49    0.49
   2   2   9    9.25    0.51
  -2  -2   9    9.14    0.48
  -2  -2   9    9.40    0.48
  -2   2  -9    9.10    0.48
  -3   2   9   21.15    0.79
   3  -2   9   21.75    0.78
  -3  -2  -9   22.00    0.77
   3   2  -9   22.84    0.80
   3   2  -9   21.61    0.77
  -3   2   9   21.62    0.77
  -3   2  -9   22.17    0.80
   3  -2  -9   23.57    0.81
  -3   2  -9   21.27    0.78
   3   2   9   23.30    0.80
   3   2   9   21.42    0.76
  -3  -2   9   23.30    0.80
   4   2  -9    1.59    0.39
   4  -2   9    1.83    0.35
  -4  -2  -9    1.20    0.29
  -4   2   9    1.07    0.31
   4   2  -9    1.51    0.33
   4  -2  -9    1.15    0.30
  -4  -2   9    1.66    0.33
   4   2   9    1.73    0.33
  -4   2  -9    1.66    0.32
   4   2   9    1.73    0.35
  -5   2   9    5.75    0.56
   5   2  -9    4.22    0.50
  -5  -2  -9    5.07    0.53
  -5   2   9    4.50    0.53
   5  -2   9    4.79    0.53
   5   2  -9    5.51    0.59
  -5   2  -9    5.35    0.58
   5   2   9    5.19    0.56
  -5  -2   9    4.78    0.52
   5   2   9    5.58    0.59
   5  -2  -9    4.75    0.52
  -5   2  -9    4.65    0.53
  -6   2   9    5.43    0.65
   6  -2   9    5.66    0.64
   6   2  -9    6.07    0.67
  -6   2   9    4.70    0.56
  -6  -2  -9    5.51    0.60
   6   2  -9    5.36    0.59
   6   2   9    5.90    1.04
  -6  -2   9    5.37    0.59
   6  -2  -9    6.04    0.64
   6   2   9    6.95    1.05
  -6   2  -9    6.52    0.70
   7   2  -9    3.43    0.60
  -7   2   9    3.99    0.61
  -7  -2  -9    3.60    0.63
   7  -2   9    4.05    0.59
  -7  -2   9    3.07    0.51
   7   2   9    3.80    0.56
   7  -2  -9    4.10    0.59
  -7   2  -9    4.22    0.85
   7   2   9    3.36    0.57
  -8  -2  -9   -0.38    0.37
  -8   2   9   -0.14    0.40
   8  -2   9   -0.17    0.41
   8   2  -9   -0.03    0.38
   8   2   9    0.54    0.42
  -8  -2   9    0.44    0.41
  -8   2  -9    0.47    0.48
   8  -2  -9   -0.38    0.37
   9  -2   9    5.13    0.77
  -9   2   9    6.62    0.87
   9   2  -9    6.41    0.84
  -9  -2  -9    5.07    0.91
  -9   2  -9    4.96    0.78
  -9  -2   9    4.42    1.10
   9  -2  -9    4.87    0.75
   9   2   9    6.39    0.84
 -10   2   9   -0.39    0.50
  10   2  -9   -0.07    0.55
  10   2   9   -0.17    0.53
 -10   2  -9   -0.12    0.61
   0   3  -9   91.87    1.78
   0  -3   9   89.60    1.88
   0   3  -9   90.99    1.77
   0  -3  -9   89.90    1.72
   0   3   9   90.65    1.75
   0   3   9   89.63    1.75
  -1   3   9   26.90    0.78
   1   3  -9   28.03    0.81
  -1  -3  -9   27.32    0.77
  -1   3   9   26.73    0.78
   1   3  -9   28.28    0.79
   1  -3  -9   27.16    0.89
   1   3   9   28.03    0.79
   1   3   9   28.65    0.79
  -1   3  -9   26.97    0.80
   2   3  -9   37.27    1.19
   2   3  -9   39.25    1.01
   2  -3   9   33.77    0.96
  -2  -3  -9   37.60    1.01
  -2   3   9   38.86    1.00
  -2   3   9   39.54    1.21
  -2   3  -9   40.58    1.05
   2   3   9   40.80    1.03
  -2   3  -9   40.18    1.06
   3   3  -9    0.54    0.25
   3  -3   9    0.26    0.22
  -3   3   9    0.40    0.21
   3   3  -9    0.53    0.21
  -3   3   9    0.53    0.26
  -3   3  -9    0.43    0.22
  -3  -3   9    0.16    0.19
   3   3   9    0.36    0.24
   3   3   9    0.34    0.25
  -3   3  -9    0.39    0.24
   3  -3  -9    0.29    0.20
   4  -3   9   12.24    0.64
  -4   3   9   11.83    0.66
  -4   3   9   12.14    0.64
  -4  -3  -9   11.91    0.62
   4   3  -9   11.63    0.64
   4   3  -9   11.30    0.62
   4   3   9   11.48    0.65
   4   3   9   11.28    0.62
  -4   3  -9   11.40    0.63
  -4   3  -9   12.00    0.67
   4  -3  -9   11.98    0.64
  -4  -3   9   11.21    0.62
   5  -3   9    2.14    0.41
   5   3  -9    2.10    0.39
  -5  -3  -9    2.25    0.40
  -5   3   9    2.00    0.39
   5   3  -9    1.84    0.39
  -5   3   9    1.95    0.43
  -5   3  -9    2.24    0.44
   5   3   9    3.78    0.56
   5   3   9    2.89    0.43
   5  -3  -9    1.94    0.38
  -5  -3   9    1.76    0.38
  -5   3  -9    2.17    0.40
  -6   3   9    7.55    0.71
   6   3  -9    7.28    0.68
  -6  -3  -9    7.54    0.64
   6   3  -9    6.96    0.67
   6  -3   9    7.70    0.69
   6   3   9    7.95    0.68
   6   3   9    9.08    0.75
  -6  -3   9    7.11    0.64
   6  -3  -9    7.87    0.66
  -6   3  -9    6.77    0.67
  -6   3  -9    6.83    0.72
   7   3  -9    1.65    0.49
   7  -3   9    2.01    0.47
  -7  -3  -9    1.96    0.46
   7   3  -9    1.52    0.49
  -7   3   9    1.91    0.53
   7  -3  -9    1.96    0.44
  -7   3  -9    1.90    0.49
  -7  -3   9    1.20    0.39
   7   3   9    1.27    0.67
   7   3   9    1.67    0.48
   8  -3   9    0.66    0.41
  -8   3   9    0.02    0.43
   8   3  -9   -0.22    0.39
  -8  -3  -9    0.16    0.36
   8  -3  -9   -0.27    0.34
  -8   3  -9    0.11    0.44
   8   3   9    0.91    0.47
   9  -3   9   -0.41    0.51
  -9   3   9    1.10    0.59
   9   3   9    0.46    0.56
  -9   3  -9    0.16    0.52
  10   3  -9    0.19    0.56
 -10   3   9   -0.23    0.58
 -10   3  -9    1.57    0.66
  10   3   9    0.26    0.57
   0   4   9    4.24    0.33
   0  -4   9    3.53    0.31
   0  -4  -9    3.83    0.30
   0   4  -9    3.92    0.34
   0   4  -9    4.58    0.35
   0   4   9    3.51    0.32
   1   4  -9   14.43    0.57
   1  -4   9   13.81    0.54
   1   4  -9   13.46    0.54
  -1   4   9   13.78    0.55
  -1   4   9   13.61    0.53
  -1  -4  -9   14.12    0.51
   1   4   9   14.12    0.54
  -1   4  -9   13.70    0.57
   1  -4  -9   13.99    0.52
   1   4   9   14.31    0.54
  -1  -4   9   14.45    0.54
   2  -4   9   11.51    0.52
   2   4  -9   11.79    0.54
   2   4  -9   11.39    0.54
  -2  -4  -9   11.89    0.50
  -2   4   9   12.72    0.55
  -2   4   9   11.94    0.55
  -2  -4   9   11.74    0.52
   2   4   9   13.00    0.55
  -2   4  -9   11.57    0.56
   2  -4  -9   12.95    0.54
  -2   4  -9   13.05    0.56
   2   4   9   12.36    0.53
  -3  -4  -9    1.00    0.24
  -3   4   9    1.12    0.26
   3   4  -9    1.37    0.28
  -3   4   9    0.75    0.26
   3   4  -9    1.33    0.29
  -3  -4   9    1.03    0.24
  -3   4  -9    1.09    0.28
   3   4   9    0.99    0.26
   3   4   9    1.78    0.28
  -3   4  -9    1.27    0.30
   3  -4  -9    0.72    0.42
   4   4  -9    4.93    0.51
   4   4  -9    3.34    0.47
  -4   4   9    4.65    0.52
  -4  -4  -9    3.92    0.42
  -4   4   9    4.17    0.46
   4  -4   9    3.96    0.45
   4   4   9    4.47    0.47
   4   4   9    4.65    0.59
  -4   4  -9    4.60    0.50
  -4  -4   9    4.22    0.58
  -4   4  -9    4.16    0.44
   5  -4   9    0.00    0.27
  -5   4   9    0.15    0.32
   5   4  -9    0.57    0.32
  -5   4   9    0.56    0.28
   5   4  -9    0.25    0.29
   5  -4  -9    0.57    0.30
   5   4   9   -0.65    0.23
   5   4   9    0.02    0.30
  -5  -4   9    0.00    0.26
  -5   4  -9   -0.11    0.24
  -5   4  -9   -0.02    0.33
  -6   4   9    2.66    0.52
  -6   4   9    2.26    0.46
  -6  -4  -9    1.86    0.38
   6   4  -9    2.34    0.46
   6  -4   9    2.15    0.43
   6   4  -9    3.13    0.52
  -6   4  -9    2.54    0.49
   6  -4  -9    2.32    0.43
   6   4   9    2.13    0.45
  -6   4  -9    1.74    0.46
   6   4   9    2.32    0.48
  -6  -4   9    2.58    0.45
  -7   4   9    7.68    0.82
   7   4  -9    7.83    0.74
  -7  -4  -9    9.22    0.71
   7  -4   9    8.83    0.75
   7   4  -9    8.76    0.82
  -7   4   9    9.13    0.81
  -7  -4   9    8.85    0.73
   7  -4  -9    7.35    0.71
  -7   4  -9    7.23    0.82
   7   4   9    8.12    0.74
   7   4   9    7.87    0.80
  -7   4  -9    7.20    0.74
  -8   4   9   -0.39    0.42
   8   4  -9    0.09    0.41
   8  -4   9    0.35    0.44
   8  -4  -9    0.12    0.71
  -8   4  -9   -0.37    0.42
   8   4   9    0.81    0.47
  -9   4   9    1.46    0.61
   9   4  -9    1.46    0.59
  -9   4  -9    0.91    0.60
   9   4   9    1.67    0.58
 -10   4   9    0.15    0.61
  10   4  -9    0.21    0.57
  10   4   9    1.09    0.66
 -10   4  -9    2.23    0.74
   0   5   9   33.57    0.88
   0  -5  -9   35.57    0.83
   0  -5   9   36.51    1.23
   0   5  -9   34.15    0.92
   0   5  -9   35.57    0.92
   0   5   9   34.35    0.88
   1   5  -9   27.49    0.79
  -1   5   9   27.23    0.78
   1  -5   9   27.49    0.77
  -1  -5  -9   26.44    0.71
   1   5  -9   25.74    0.78
  -1   5   9   27.60    0.79
   1   5   9   25.91    0.76
   1   5   9   26.09    0.76
  -1  -5   9   26.47    1.03
  -1   5  -9   30.53    0.84
   1  -5  -9   27.11    0.73
   2   5  -9   12.11    0.56
  -2   5   9   11.54    0.56
   2  -5   9   12.28    0.53
   2   5  -9   10.66    0.53
  -2   5   9   11.60    0.54
  -2  -5  -9   10.97    0.48
  -2   5  -9   12.10    0.55
   2   5   9   11.31    0.53
  -2  -5   9   12.25    0.55
  -2   5  -9   11.31    0.56
   2   5   9   11.54    0.52
   2  -5  -9   10.96    0.52
   3  -5   9    0.68    0.24
  -3   5   9    0.34    0.21
   3   5  -9   -0.03    0.19
  -3   5   9   -0.33    0.37
   3   5   9    0.65    0.24
  -3   5  -9    0.08    0.22
  -3   5  -9   -0.01    0.23
   3   5   9    0.39    0.28
   3  -5  -9    0.21    0.19
  -3  -5   9    0.24    0.20
   4   5  -9    0.07    0.25
  -4   5   9   -0.03    0.22
  -4   5   9   -0.26    0.27
   4   5  -9    0.05    0.23
  -4  -5  -9    0.23    0.24
   4  -5   9    0.13    0.25
  -4   5  -9    0.47    0.29
   4   5   9   -0.01    0.23
  -4  -5   9   -0.03    0.22
   4   5   9   -0.18    0.26
  -4   5  -9    0.21    0.24
   4  -5  -9    0.08    0.23
   5   5  -9    1.10    0.38
   5   5  -9    0.66    0.30
  -5   5   9    0.85    0.31
  -5   5   9    1.00    0.37
  -5  -5  -9    1.31    0.33
   5   5   9    0.83    0.36
   5  -5  -9    0.91    0.38
  -5   5  -9    0.84    0.39
   5   5   9    0.85    0.31
  -5  -5   9    1.16    0.32
  -5   5  -9    1.40    0.35
  -6   5   9    5.07    0.64
  -6  -5  -9    4.22    0.51
   6  -5   9    3.85    0.53
   6   5  -9    5.95    0.65
   6   5  -9    4.61    0.57
  -6   5   9    5.40    0.57
  -6  -5   9    5.19    0.66
   6   5   9    4.85    0.59
  -6   5  -9    4.67    0.56
   6  -5  -9    4.43    0.54
  -6   5  -9    3.76    0.59
  -7  -5  -9    5.00    0.73
  -7   5   9    6.27    0.76
   7   5  -9    6.97    0.74
   7  -5   9    7.26    0.71
  -7   5  -9    7.03    0.77
   7   5   9    5.02    0.65
   7  -5  -9    6.28    0.67
   8   5  -9    0.97    0.48
  -8   5   9    0.61    0.62
   8   5   9    0.93    0.51
  -8   5  -9    1.28    0.83
   9   5  -9    2.50    0.61
  -9   5   9    2.17    0.65
   9   5   9    3.53    0.74
  -9   5  -9    1.79    0.64
  10   5  -9    0.65    0.60
 -10   5   9    0.79    0.61
  10   5   9    1.98    0.90
 -10   5  -9    1.23    0.70
   0  -6  -9    0.22    0.14
   0   6  -9    0.28    0.18
   0   6   9    0.55    0.21
   0   6  -9    0.24    0.18
  -1   6   9   10.85    0.49
   1   6  -9   10.92    0.50
   1   6  -9   11.69    0.80
   1  -6   9   11.22    0.47
  -1  -6  -9   11.89    0.43
  -1   6  -9   11.79    0.83
   1   6   9   12.92    0.80
   1  -6  -9   11.44    0.44
  -1   6  -9   11.24    0.52
   1   6   9   12.11    0.58
   2  -6   9    9.45    0.48
  -2  -6  -9    9.42    0.43
  -2   6   9    8.25    0.47
  -2   6   9    8.54    0.49
   2   6  -9   10.04    0.51
   2   6  -9    9.40    0.51
   2  -6  -9    9.00    0.51
  -2   6  -9    9.35    0.54
   2   6   9    9.23    0.49
   2   6   9    9.09    0.47
  -2   6  -9    9.50    0.52
   3   6  -9   13.09    0.63
  -3  -6  -9   12.59    0.66
   3  -6   9   13.72    0.74
  -3   6   9   13.46    0.64
   3   6  -9   13.31    0.65
  -3   6   9   13.40    0.66
  -3   6  -9   13.65    0.65
   3  -6  -9   13.80    0.61
  -3   6  -9   11.27    0.64
  -3  -6   9   13.80    0.59
   3   6   9   13.46    0.64
   3   6   9   13.28    0.61
  -4  -6  -9    2.29    0.33
   4   6  -9    1.68    0.34
   4   6  -9    1.53    0.33
  -4   6   9    1.62    0.36
   4  -6   9    2.12    0.36
  -4   6   9    1.87    0.34
   4   6   9    2.10    0.36
  -4   6  -9    2.36    0.38
  -4  -6   9    2.13    0.35
  -4   6  -9    1.68    0.36
   4   6   9    1.88    0.33
   5   6  -9    4.84    0.53
  -5   6   9    4.21    0.50
   5  -6   9    4.90    0.52
  -5   6   9    4.64    0.58
  -5  -6  -9    5.18    0.52
   5   6  -9    5.55    0.58
  -5  -6   9    5.63    0.61
   5   6   9    5.72    0.58
  -5   6  -9    4.37    0.51
  -5   6  -9    5.02    0.61
   5   6   9    4.98    0.53
   5  -6  -9    5.71    0.54
   6   6  -9    3.62    0.57
   6   6  -9    3.33    0.47
  -6   6   9    2.81    0.54
  -6  -6  -9    3.18    0.49
   6  -6   9    3.16    0.53
  -6   6   9    4.19    0.54
  -6  -6   9    2.40    0.46
   6   6   9    2.04    0.47
   6   6   9    3.07    0.45
  -6   6  -9    3.67    0.52
  -6   6  -9    2.88    0.54
   6  -6  -9    3.75    0.51
   7   6  -9    0.55    0.40
   7   6   9    1.02    0.44
  -7   6  -9    1.74    0.62
  -8   6   9    0.53    0.48
   8   6  -9    1.08    0.49
   8   6   9    1.27    0.47
  -8   6  -9    1.02    0.52
  -9   6   9    7.82    0.95
   9   6  -9    6.75    0.91
  -9   6  -9    6.51    0.91
   9   6   9    7.18    0.96
   0   7  -9   -0.13    0.17
   0   7   9    0.28    0.16
   0   7  -9   -0.07    0.15
   0   7   9    0.08    0.17
  -1   7   9   14.45    0.57
   1   7  -9   14.08    0.58
  -1   7   9   14.03    0.55
   1   7  -9   13.46    0.56
  -1   7  -9   14.42    0.60
   1   7   9   13.44    0.55
  -1   7  -9   14.04    0.60
   1   7   9   14.09    0.54
   2   7  -9   16.63    0.67
   2   7  -9   18.21    0.68
  -2   7   9   17.03    0.66
  -2   7   9   18.55    0.70
   2  -7   9   15.96    0.61
   2   7   9   18.09    0.66
  -2   7  -9   17.89    0.71
  -2   7  -9   18.67    0.73
   2   7   9   17.96    0.67
  -3   7   9    7.35    0.51
   3   7  -9    7.64    0.53
  -3   7   9    6.86    0.54
   3  -7   9    6.77    0.48
   3   7  -9    6.91    0.61
   3   7   9    6.34    0.48
   3  -7  -9    6.30    0.45
  -3  -7   9    7.58    0.68
  -3   7  -9    7.65    0.57
  -3   7  -9    7.81    0.54
   3   7   9    6.85    0.50
  -4   7   9    2.82    0.41
  -4   7   9    2.37    0.41
   4  -7   9    2.50    0.37
   4   7  -9    2.75    0.41
   4   7  -9    2.44    0.38
  -4  -7   9    1.84    0.32
   4   7   9    2.60    0.45
   4   7   9    2.57    0.41
  -4   7  -9    2.84    0.42
  -4   7  -9    2.69    0.42
   4  -7  -9    2.43    0.35
   5   7  -9    1.59    0.39
  -5   7   9    1.16    0.36
  -5  -7  -9    1.37    0.39
  -5   7   9    1.92    0.44
   5  -7   9    1.34    0.36
   5   7  -9    1.88    0.39
  -5  -7   9    1.04    0.35
   5   7   9    1.43    0.37
  -5   7  -9    1.14    0.32
   5  -7  -9    0.93    0.32
  -5   7  -9    0.76    0.38
   5   7   9    0.87    0.32
   6   7  -9    2.46    0.47
   6   7  -9    2.91    0.58
  -6   7   9    3.76    0.54
   6   7   9    3.72    0.53
  -6   7  -9    2.43    0.56
  -6   7  -9    3.70    0.69
   6   7   9    3.63    0.54
  -7   7   9    0.90    0.48
   7   7  -9    0.68    0.44
  -7   7  -9    0.60    0.45
   7   7   9    1.22    0.46
   8   7  -9    0.67    0.48
  -8   7   9   -0.32    0.45
   8   7   9    0.31    0.45
  -8   7  -9    0.17    0.48
  -9   7   9    1.47    0.62
   9   7  -9    0.20    0.65
   9   7   9    1.57    0.64
  -9   7  -9    1.29    0.63
   0   8  -9   11.13    0.53
   0   8  -9   11.13    0.52
   0   8   9   11.41    0.49
  -1   8   9   10.71    0.61
  -1   8   9   10.36    0.50
   1   8  -9   10.31    0.53
   1   8  -9   10.80    0.51
  -1   8  -9   11.97    0.56
   1   8   9   10.42    0.48
  -1   8  -9   10.16    0.54
   1   8   9   11.03    0.68
  -2   8   9    6.74    0.46
  -2   8   9    6.98    0.47
   2   8  -9    7.64    0.47
   2   8  -9    6.81    0.47
   2   8   9    6.61    0.45
  -2   8  -9    7.03    0.50
  -3   8   9    6.43    0.51
   3   8  -9    6.50    0.50
  -3   8   9    7.40    0.55
   3   8  -9    6.81    0.51
   3   8   9    6.34    0.47
  -3   8  -9    6.34    0.53
   3   8   9    6.89    0.50
  -3   8  -9    7.13    0.55
   4   8  -9   -0.12    0.24
  -4   8   9   -0.27    0.28
  -4   8   9    0.00    0.25
   4   8  -9   -0.06    0.25
  -4   8  -9    0.18    0.26
  -4   8  -9    0.11    0.28
   4   8   9    0.20    0.24
   4   8   9   -0.13    0.24
   5   8  -9    0.70    0.32
  -5   8   9    0.39    0.53
   5   8  -9    1.16    0.36
  -5   8   9    1.47    0.39
  -5   8  -9    1.50    0.34
   5   8   9    1.32    0.33
   5   8   9    1.21    0.37
   6   8  -9    4.01    0.58
  -6   8   9    3.01    0.54
   6   8   9    4.71    0.57
   6   8   9    3.06    0.50
  -6   8  -9    3.46    0.62
   7   8  -9    1.08    0.50
  -7   8   9    1.13    0.51
  -7   8  -9    1.29    0.51
   7   8   9    1.34    0.46
  -8   8   9    1.71    0.55
   8   8  -9    1.52    0.55
   8   8   9    1.77    0.61
  -8   8  -9    0.71    0.55
   0   9  -9    0.50    0.22
   0   9   9    1.01    0.21
   0   9  -9    0.93    0.23
   0   9   9    0.71    0.20
   1   9  -9    3.91    0.38
  -1   9   9    4.37    0.35
  -1   9   9    4.17    0.35
   1   9  -9    3.77    0.36
  -1   9  -9    3.95    0.39
   1   9   9    4.21    0.34
   1   9   9    4.21    0.33
  -1   9  -9    5.00    0.41
   2   9  -9   -0.08    0.19
  -2   9   9   -0.21    0.19
   2   9  -9    0.11    0.19
  -2   9   9    0.21    0.20
  -2   9  -9   -0.10    0.23
   2   9   9    0.21    0.20
   2   9   9    0.04    0.17
  -3   9   9    1.26    0.29
   3   9  -9    1.27    0.29
   3   9  -9    1.07    0.29
  -3   9  -9    0.91    0.29
   3   9   9    1.14    0.28
   3   9   9    1.17    0.26
  -3   9  -9    0.66    0.26
   4   9  -9    1.91    0.37
  -4   9   9    1.82    0.35
  -4   9   9    1.24    0.35
  -4   9  -9    1.13    0.33
  -4   9  -9    1.33    0.37
   4   9   9    0.89    0.32
   4   9   9    1.24    0.30
   5   9  -9    0.68    0.33
  -5   9   9    0.58    0.34
   5   9  -9    0.25    0.29
  -5   9   9    0.44    0.32
  -5   9  -9    0.22    0.32
   5   9   9    0.61    0.35
   5   9   9    0.28    0.29
  -5   9  -9    0.18    0.29
   6   9  -9    1.96    0.47
  -6   9   9    1.50    0.44
   6   9   9    2.34    0.48
  -6   9  -9    2.05    0.52
  -7   9   9    0.99    0.50
   7   9  -9    1.86    0.48
  -7   9  -9    1.53    0.54
   7   9   9    2.12    0.51
  -8   9   9   -0.26    0.45
   8   9  -9    0.52    0.47
   8   9   9   -0.12    0.43
  -8   9  -9   -0.41    0.48
   0  10   9    7.17    0.37
   0  10  -9    7.39    0.44
   0  10   9    6.83    0.35
   1  10  -9    3.94    0.36
  -1  10   9    2.98    0.32
  -1  10   9    3.74    0.33
   1  10  -9    4.04    0.44
   1  10   9    4.15    0.30
  -1  10  -9    3.76    0.37
   1  10   9    3.80    0.30
  -1  10  -9    3.76    0.38
   2  10   9    0.54    0.19
  -2  10  -9    0.44    0.30
  -2  10  -9    0.61    0.25
   2  10   9    0.69    0.21
   3  10  -9    0.71    0.34
  -3  10   9    0.34    0.27
  -3  10   9    0.14    0.24
   3  10  -9    0.84    0.25
  -3  10  -9    0.65    0.29
   3  10   9    0.86    0.24
   3  10   9    0.30    0.22
  -4  10   9    0.75    0.33
  -4  10   9    1.87    0.36
   4  10  -9    0.81    0.30
   4  10  -9    0.94    0.31
   4  10   9    1.17    0.28
  -4  10  -9    1.15    0.37
   4  10   9    0.32    0.29
  -4  10  -9    0.48    0.31
   5  10  -9   -0.63    0.31
   5  10  -9    0.34    0.31
  -5  10   9    0.68    0.37
  -5  10  -9    0.17    0.35
   5  10   9    0.11    0.37
   5  10   9   -0.17    0.28
   6  10  -9    1.64    0.42
  -6  10   9    1.69    0.49
  -6  10  -9    1.02    0.44
   6  10   9    1.32    0.41
   7  10  -9   -0.08    0.39
  -7  10   9   -0.14    0.44
  -7  10  -9    0.27    0.49
   7  10   9    0.60    0.41
   0  11   9    3.04    0.21
   0  11  -9    2.87    0.31
   0  11  -9    3.12    0.30
  -1  11   9    0.78    0.17
   1  11  -9    0.73    0.21
   1  11  -9    1.06    0.21
  -1  11   9    1.13    0.20
  -1  11  -9    1.06    0.24
  -1  11  -9    0.67    0.22
   1  11   9    0.70    0.12
  -2  11   9    0.89    0.22
   2  11  -9    0.28    0.20
   2  11  -9    0.71    0.22
  -2  11   9    0.38    0.19
   2  11   9    0.67    0.16
  -2  11  -9    0.06    0.22
   2  11   9    0.58    0.17
  -2  11  -9    0.73    0.25
  -3  11   9    1.98    0.31
   3  11  -9    1.42    0.29
   3  11  -9    1.50    0.28
  -3  11   9    1.27    0.29
  -3  11  -9    2.34    0.36
  -3  11  -9    1.23    0.32
   3  11   9    1.54    0.26
   3  11   9    1.41    0.25
  -4  11   9    0.45    0.28
   4  11  -9   -0.05    0.25
   4  11  -9    0.44    0.26
  -4  11   9    0.34    0.29
  -4  11  -9    0.71    0.34
   4  11   9    0.24    0.23
   4  11   9    0.44    0.24
   5  11  -9    0.24    0.31
  -5  11   9   -0.01    0.32
   5  11   9    0.53    0.30
  -5  11  -9    0.13    0.35
  -6  11   9    0.17    0.40
   6  11  -9    0.20    0.35
   6  11   9    0.13    0.34
  -6  11  -9    0.98    0.48
   0  12  -9    5.16    0.28
   1  12  -9    1.24    0.17
  -1  12  -9    1.33    0.23
  -1  12  -9    1.17    0.21
   2  12  -9    0.53    0.18
  -2  12   9    0.53    0.18
  -2  12  -9    0.60    0.24
  -2  12  -9    0.06    0.21
   3  12  -9    0.17    0.22
  -3  12   9    0.61    0.24
  -3  12   9    0.35    0.22
   3  12  -9    0.21    0.21
  -3  12  -9    0.28    0.27
   3  12   9    0.15    0.13
  -3  12  -9    0.30    0.27
   3  12   9    0.26    0.15
   4  12  -9    0.17    0.25
  -4  12   9    0.52    0.34
  -4  12   9    0.55    0.30
   4  12  -9    0.44    0.26
   4  12   9    0.40    0.29
   4  12   9   -0.05    0.21
   5  12  -9    0.12    0.29
  -5  12   9   -0.03    0.33
   5  12   9   -0.13    0.25
  -5  12  -9    0.78    0.39
  -2  13  -9    0.68    0.20
  -2  13  -9    0.43    0.18
  -3  13   9   -0.04    0.17
  -3  13  -9    0.14    0.24
  -3  13  -9    0.48    0.26
   0   0  10  162.28    2.91
   0   0 -10  161.42    2.87
   0   0  10  159.66    2.87
   0   0 -10  163.85    2.86
   1   0 -10    0.13    0.20
  -1   0 -10    0.08    0.20
  -1   0 -10   -0.11    0.20
  -1   0  10    0.37    0.22
  -1   0  10    0.71    0.23
   1   0  10    0.08    0.20
   1   0  10    0.42    0.22
   1   0 -10    0.36    0.22
   2   0  10    1.16    0.28
  -2   0  10    1.18    0.27
  -2   0  10    1.16    0.28
   2   0 -10    1.23    0.29
  -2   0 -10    1.02    0.27
  -2   0 -10    0.84    0.25
   2   0 -10    1.40    0.29
  -3   0 -10   25.08    0.86
  -3   0  10   25.80    1.24
   3   0  10   24.99    0.86
   3   0 -10   24.75    1.07
   3   0  10   24.13    0.85
   3   0 -10   24.98    0.89
  -3   0 -10   24.02    0.84
   4   0  10   24.31    0.92
  -4   0  10   24.36    0.89
   4   0 -10   23.34    0.90
  -4   0 -10   24.68    0.92
   4   0  10   23.09    0.88
   4   0 -10   25.11    0.91
  -4   0 -10   22.19    0.87
  -4   0  10   23.44    0.89
  -5   0 -10    5.32    0.58
   5   0  10    5.02    0.71
  -5   0  10    5.08    0.56
   5   0 -10    4.70    0.54
   5   0  10    5.57    0.59
  -6   0  10   14.52    1.05
   6   0 -10   14.99    0.90
  -6   0 -10   16.94    0.91
   6   0  10   16.82    0.95
   7   0 -10    7.53    0.75
  -7   0 -10    8.55    0.77
   7   0  10    7.52    0.77
  -7   0  10    7.78    0.75
  -8   0 -10    0.24    0.42
  -8   0  10   -0.23    0.40
   8   0 -10   -0.55    0.35
   8   0  10    0.62    0.42
   9   0  10    1.50    0.57
  -9   0 -10    0.90    0.53
   9   0 -10    0.11    0.44
  -9   0  10    0.52    0.52
  10   0  10    1.41    0.67
  10   0 -10    2.67    0.77
 -10   0  10   -1.06    0.75
   0   1  10   82.46    1.67
   0  -1 -10   84.16    1.68
   0  -1  10   84.25    1.68
   0   1 -10   80.39    1.86
   0   1 -10   83.07    1.68
   0   1  10   82.24    1.72
   0  -1 -10   82.76    1.70
  -1   1  10  124.77    2.31
   1   1 -10  126.46    2.32
   1   1 -10  121.93    2.52
   1  -1  10  121.37    2.30
  -1  -1 -10  122.86    2.30
  -1   1  10  126.62    2.33
   1  -1  10  125.93    2.33
  -1  -1 -10  121.65    2.50
  -1  -1  10  122.93    2.36
   1  -1 -10  126.63    2.35
   1   1  10  127.57    2.35
   1   1  10  124.98    2.35
  -1  -1  10  126.21    2.36
  -1   1 -10  129.18    2.88
  -1   1 -10  129.40    2.37
   1  -1 -10  125.67    2.81
   2   1 -10  114.99    2.27
   2  -1  10  109.74    2.42
  -2   1  10  115.93    2.23
   2   1 -10  114.43    2.23
   2  -1  10  115.05    2.23
  -2  -1 -10  115.02    2.22
  -2   1  10  115.83    2.27
  -2  -1 -10  114.37    2.20
   2  -1 -10  113.44    2.20
  -2   1 -10  113.81    2.21
  -2  -1  10  112.24    2.21
  -2   1 -10  115.72    2.24
  -2  -1  10  116.22    2.21
   2   1  10  111.70    2.19
   2  -1 -10  113.49    2.21
   2   1  10  112.06    2.20
  -3   1  10   32.81    1.01
   3   1 -10   31.31    0.96
  -3  -1 -10   29.99    0.98
   3   1 -10   33.44    1.01
   3  -1  10   32.28    0.98
   3  -1  10   30.82    0.96
  -3  -1 -10   31.13    0.96
  -3   1  10   31.63    0.97
  -3   1 -10   32.43    0.99
   3   1  10   32.70    1.05
  -3  -1  10   33.42    1.00
   3   1  10   32.08    0.99
  -3  -1  10   32.22    0.97
   3  -1 -10   30.70    0.96
  -3   1 -10   32.32    0.99
   3  -1 -10   32.54    0.99
   4   1 -10    6.33    0.53
   4  -1  10    6.06    0.52
  -4  -1 -10    6.35    0.51
  -4   1  10    6.35    0.54
   4   1 -10    5.78    0.50
  -4   1  10    6.36    0.86
  -4   1 -10    5.94    0.52
   4  -1 -10    6.88    0.56
   4   1  10    6.62    0.54
   4   1  10    6.28    0.56
  -4   1 -10    5.79    0.50
  -4  -1  10    6.08    0.50
  -5  -1 -10   12.15    0.89
   5   1 -10   11.62    0.70
  -5   1  10   10.43    0.67
   5   1 -10   10.92    0.74
   5  -1  10   11.10    0.70
  -5   1 -10   10.90    0.89
  -5  -1  10   10.88    0.69
   5   1  10   11.15    0.71
   5   1  10   10.80    0.71
   5  -1 -10   11.38    0.73
  -5   1 -10   11.21    0.74
   6   1 -10    6.49    0.67
  -6  -1 -10    8.49    0.69
   6  -1  10    6.82    0.70
  -6   1  10    5.99    0.65
   6  -1 -10    6.39    0.65
  -6  -1  10    7.58    0.70
   6   1  10    6.29    0.68
  -6   1 -10    5.94    0.65
   6   1  10    7.14    0.84
  -7  -1 -10    4.10    0.60
   7  -1  10    4.51    0.63
  -7   1  10    3.76    0.61
   7   1 -10    3.28    0.90
   7  -1 -10    4.89    0.64
   7   1  10    5.00    0.67
  -7  -1  10    4.90    0.65
  -7   1 -10    3.69    0.60
   8  -1  10    0.67    0.45
   8   1 -10    1.38    0.53
  -8  -1 -10    1.86    0.62
  -8   1  10    0.20    0.43
  -8   1 -10    1.35    0.55
  -8  -1  10    0.84    0.47
   8  -1 -10    0.97    0.43
   8   1  10    0.71    0.48
  -9   1  10    0.79    0.52
  -9  -1 -10    0.82    0.56
   9   1 -10    1.64    0.57
   9  -1  10    2.45    0.63
  -9  -1  10    0.31    0.57
  -9   1 -10    0.59    0.50
   9  -1 -10    0.46    0.51
   9   1  10    0.64    0.53
  10  -1  10    0.56    0.67
 -10   1  10    0.59    0.63
  10   1 -10    0.67    0.58
  10  -1 -10    0.57    0.78
 -10   1 -10    1.22    0.74
   0   2 -10  225.72    3.84
   0   2  10  229.33    3.83
   0   2 -10  226.64    3.83
   0  -2  10  228.82    3.82
   0  -2 -10  218.92    3.79
   0  -2 -10  226.65    3.81
   0  -2  10  223.37    3.82
   0   2  10  230.60    3.84
  -1   2  10   32.00    0.89
   1   2 -10   31.54    0.88
   1   2 -10   31.88    0.91
  -1  -2 -10   32.14    0.87
   1  -2  10   32.67    0.90
  -1   2  10   32.19    0.90
  -1  -2 -10   31.60    0.87
   1  -2  10   32.30    0.90
   1  -2 -10   32.26    0.88
   1  -2 -10   32.81    0.88
   1   2  10   32.22    0.88
  -1  -2  10   33.10    0.90
  -1  -2  10   32.29    0.90
  -1   2 -10   31.72    0.90
   1   2  10   31.49    0.89
   2  -2  10   25.19    0.80
  -2   2  10   25.59    0.82
  -2  -2 -10   24.58    0.78
   2   2 -10   23.23    0.80
   2   2 -10   24.61    0.79
  -2   2  10   24.25    0.79
   2  -2  10   22.57    0.78
  -2  -2  10   25.53    0.93
   2   2  10   25.40    0.82
   2  -2 -10   23.11    0.96
  -2   2 -10   26.47    0.85
  -2  -2  10   24.09    0.79
   2  -2 -10   24.96    0.80
   2   2  10   25.70    0.80
  -2   2 -10   25.64    0.82
  -3   2  10    2.12    0.33
   3  -2  10    1.40    0.30
  -3   2  10    2.06    0.35
  -3  -2 -10    2.39    0.34
   3   2 -10    1.84    0.33
   3   2 -10    1.75    0.29
   3   2  10    1.94    0.32
  -3  -2  10    2.14    0.33
  -3   2 -10    2.00    0.51
  -3   2 -10    1.97    0.33
   3  -2 -10    1.45    0.29
   4   2 -10    5.53    0.53
   4   2 -10    4.85    0.49
   4  -2  10    5.92    0.51
  -4   2  10    4.87    0.49
  -4  -2 -10    4.79    0.48
  -4   2  10    5.81    0.53
   4   2  10    5.64    0.52
   4  -2 -10    5.90    0.52
  -4  -2  10    5.17    0.50
  -4   2 -10    4.99    0.49
   4   2  10    5.60    0.49
   5   2 -10    3.41    0.46
  -5   2  10    3.25    0.51
  -5  -2 -10    3.41    0.46
   5   2 -10    3.24    0.49
  -5   2  10    3.09    0.78
   5   2  10    3.38    0.49
  -5   2 -10    2.50    0.43
  -5  -2  10    2.99    0.47
   5   2  10    3.14    0.48
   5  -2 -10    2.76    0.44
  -5   2 -10    3.30    0.51
  -6   2  10    1.96    0.47
   6   2 -10    1.87    0.44
   6  -2  10    3.16    0.53
  -6   2  10    2.30    0.45
  -6  -2 -10    1.96    0.41
   6   2 -10    2.50    0.67
   6   2  10    2.37    0.48
   6   2  10    2.12    0.49
  -6   2 -10    2.12    0.49
  -6  -2  10    2.48    0.48
   6  -2 -10    2.22    0.46
  -7  -2 -10    1.20    0.39
   7   2 -10    1.46    0.46
   7  -2  10    0.87    0.42
  -7   2  10    1.02    0.43
   7  -2 -10    1.34    0.41
  -7   2 -10    0.99    0.44
  -7  -2  10    0.84    0.39
   7   2  10    0.91    0.44
   8   2 -10    0.00    0.39
  -8   2  10    0.13    0.42
   8  -2  10    0.24    0.39
  -8  -2 -10    0.01    0.41
  -8  -2  10   -0.11    0.38
   8   2  10   -0.14    0.44
  -8   2 -10    0.21    0.43
   8  -2 -10    0.46    0.41
   9   2 -10    3.17    0.67
  -9   2  10    3.35    0.70
   9  -2  10    3.35    0.66
   9   2  10    2.80    0.66
  -9   2 -10    2.60    0.66
   9  -2 -10    2.88    0.65
  -9  -2  10    1.68    0.78
 -10   2  10    0.02    0.69
  10   2 -10    0.14    0.55
  10   2  10    0.75    0.64
 -10   2 -10   -0.37    0.57
   0   3 -10   37.16    0.97
   0  -3 -10   37.45    1.10
   0   3 -10   37.38    0.98
   0   3  10   38.20    0.97
   0   3  10   38.96    0.98
  -1   3  10    1.99    0.29
   1   3 -10    1.62    0.25
   1   3 -10    1.66    0.27
  -1  -3 -10    1.55    0.28
  -1   3  10    1.28    0.25
  -1   3 -10    1.75    0.28
   1   3  10    1.93    0.36
   1   3  10    1.53    0.25
  -2   3  10    7.94    0.72
   2  -3  10    8.57    0.48
   2   3 -10    8.31    0.59
   2   3  10    8.70    0.47
   2   3  10    8.08    0.47
  -2   3 -10    7.47    0.47
  -2  -3  10    5.51    0.48
   3  -3  10   14.30    0.66
   3   3 -10   15.38    0.67
   3   3 -10   16.13    0.70
  -3   3  10   16.12    0.70
  -3   3  10   15.39    0.67
   3   3  10   15.36    0.68
   3   3  10   14.95    0.68
   3  -3 -10   16.45    0.68
  -3   3 -10   15.93    0.69
  -3  -3  10   15.92    0.67
  -3   3 -10   16.88    0.72
   4   3 -10    6.15    0.51
  -4   3  10    5.63    0.51
   4   3 -10    4.87    0.52
  -4   3  10    6.38    0.57
   4  -3  10    5.89    0.51
  -4  -3 -10    6.11    0.51
  -4   3 -10    6.13    0.53
  -4  -3  10    5.63    0.50
  -4   3 -10    6.26    0.56
   4   3  10    5.98    0.54
   4  -3 -10    6.08    0.52
   4   3  10    5.91    0.49
   5   3 -10   13.13    1.13
  -5  -3 -10   14.83    0.76
   5   3 -10   14.33    1.00
   5  -3  10   14.07    0.78
  -5   3  10   14.72    0.81
  -5   3  10   13.90    0.79
  -5   3 -10   13.50    0.77
   5   3  10   13.45    0.73
   5   3  10   14.69    0.98
  -5   3 -10   13.18    0.80
  -5  -3  10   12.26    0.73
   5  -3 -10   14.81    0.77
  -6   3  10    5.16    0.64
   6  -3  10    4.72    0.59
   6   3 -10    4.86    0.59
  -6  -3 -10    5.70    0.63
  -6   3  10    4.33    0.60
   6   3 -10    4.14    0.56
   6   3  10    5.49    0.66
  -6   3 -10    4.06    0.56
   6  -3 -10    4.22    0.53
  -6  -3  10    4.36    0.56
   6   3  10    3.63    0.55
  -6   3 -10    3.85    0.58
  -7  -3 -10    6.46    0.67
   7  -3  10    6.23    0.72
   7   3 -10    5.40    0.67
   7   3 -10    5.63    0.70
  -7   3  10    5.34    0.68
  -7   3 -10    6.70    0.76
   7   3  10    5.50    0.76
   7  -3 -10    5.31    0.66
   7   3  10    5.59    0.69
  -7  -3  10    5.19    0.63
   8  -3  10    2.02    0.49
   8   3 -10    1.59    0.52
  -8  -3 -10    1.37    0.51
  -8   3  10    2.37    0.58
  -8   3 -10    2.83    0.64
   8   3  10    1.08    0.50
  -8  -3  10    1.07    0.54
   8  -3 -10    2.42    0.56
  -9   3  10    0.31    0.50
   9   3 -10    0.59    0.58
   9   3  10    0.90    0.54
  -9   3 -10    0.49    0.57
  10   3 -10    0.54    0.53
 -10   3  10   -0.20    0.59
 -10   3 -10    0.59    0.64
  10   3  10    0.74    0.64
   0   4 -10    7.57    0.44
   0   4  10    7.08    0.41
   0  -4  10    7.12    0.41
   0   4 -10    7.57    0.44
   0  -4 -10    7.40    0.39
   0   4  10    7.82    0.44
  -1   4  10   86.44    1.75
  -1   4  10   83.66    1.72
   1  -4  10   84.79    1.72
  -1  -4 -10   84.54    1.68
   1   4 -10   84.57    1.75
   1   4 -10   86.48    1.74
   1   4  10   86.21    1.73
   1   4  10   87.46    1.73
  -1   4 -10   83.73    1.76
   1  -4 -10   83.95    1.69
   2   4 -10   18.89    0.71
   2  -4  10   19.50    1.03
  -2  -4 -10   17.59    0.64
   2   4 -10   17.83    0.68
  -2   4  10   17.39    0.66
  -2   4  10   18.94    0.70
  -2   4 -10   19.45    0.73
   2  -4 -10   18.43    0.67
   2   4  10   17.90    0.66
  -2   4 -10   17.98    0.69
   2   4  10   19.29    0.70
  -2  -4  10   17.99    0.66
  -3  -4 -10    9.50    0.53
  -3   4  10   10.24    0.55
  -3   4  10    9.71    0.59
   3   4 -10    9.72    0.58
   3   4 -10   10.25    0.56
   3  -4 -10    9.28    0.59
  -3   4 -10    9.81    0.59
   3   4  10   11.12    0.60
   3   4  10    9.15    0.53
  -3   4 -10   10.59    0.61
  -3  -4  10   11.00    0.87
  -4   4  10    1.35    0.36
  -4  -4 -10    1.40    0.38
   4  -4  10    1.13    0.29
  -4   4  10    0.29    0.25
   4   4 -10    0.64    0.25
   4   4  10    0.67    0.31
  -4   4 -10    1.05    0.32
  -4   4 -10    1.10    0.31
   4  -4 -10    0.63    0.29
   4   4  10    0.90    0.26
   5   4 -10    4.51    0.55
  -5   4  10    4.14    0.50
  -5   4  10    4.40    0.56
   5  -4  10    4.08    0.50
   5   4 -10    4.32    0.52
  -5  -4  10    3.77    0.47
   5   4  10    3.97    0.55
   5   4  10    3.40    0.45
  -5   4 -10    3.32    0.48
  -5   4 -10    4.58    0.57
   5  -4 -10    4.71    0.53
  -6  -4 -10    4.62    0.54
   6  -4  10    5.71    0.63
  -6   4  10    5.50    0.63
   6   4 -10    4.53    0.61
   6   4 -10    4.48    0.59
  -6   4  10    4.33    0.62
  -6   4 -10    5.63    0.67
   6   4  10    5.21    0.66
   6   4  10    5.73    0.62
   6  -4 -10    5.02    0.59
  -6  -4  10    4.64    0.57
  -6   4 -10    3.74    0.54
  -7   4  10    1.19    0.49
   7   4 -10    1.70    0.46
   7  -4  10    1.86    0.43
  -7  -4 -10    1.72    0.44
  -7  -4  10    0.32    0.35
   7  -4 -10    1.23    0.37
   7   4  10    1.80    0.73
  -7   4 -10    1.46    0.50
   7   4  10    1.35    0.49
   8   4 -10    0.79    0.47
   8  -4  10    0.40    0.46
  -8   4  10   -0.03    0.47
  -8   4 -10    1.19    0.53
   8   4  10    1.61    0.63
   8  -4 -10    0.54    0.73
  -9   4  10    2.91    0.67
   9   4 -10    2.87    0.66
  -9   4 -10    2.12    0.69
   9   4  10    3.67    0.69
 -10   4  10    0.08    0.59
  10   4 -10   -0.41    0.55
 -10   4 -10    1.12    0.68
  10   4  10    0.39    0.62
   0  -5  10   22.96    0.71
   0   5 -10   24.67    0.78
   0   5  10   22.64    0.72
   0   5 -10   23.35    0.75
   0  -5 -10   23.15    0.68
   0   5  10   24.00    0.75
  -1   5  10   19.73    0.69
   1  -5  10   19.68    0.67
  -1   5  10   18.57    0.66
  -1  -5 -10   20.21    0.63
   1   5 -10   20.56    0.71
   1   5 -10   20.03    0.70
  -1   5 -10   19.99    0.72
  -1   5 -10   19.29    0.70
   1   5  10   20.17    0.67
  -1  -5  10   19.58    0.65
   1   5  10   19.91    0.68
   1  -5 -10   19.77    0.72
   2   5 -10    4.33    0.39
   2   5 -10    4.24    0.41
   2  -5  10    4.20    0.38
  -2  -5 -10    4.13    0.35
  -2   5  10    3.94    0.38
  -2   5  10    3.96    0.37
  -2   5 -10    4.02    0.38
  -2   5 -10    3.73    0.41
   2  -5 -10    3.99    0.36
   2   5  10    3.95    0.39
   2   5  10    4.32    0.37
  -2  -5  10    3.94    0.36
   3   5 -10    2.86    0.36
   3  -5  10    3.05    0.38
   3   5 -10    2.61    0.36
  -3   5  10    2.99    0.38
  -3  -5 -10    2.73    0.35
  -3   5  10    2.66    0.38
   3   5  10    2.51    0.34
   3  -5 -10    3.30    0.37
  -3   5 -10    2.01    0.42
  -3  -5  10    3.13    0.37
  -3   5 -10    2.86    0.38
   3   5  10    3.14    0.38
  -4   5  10    5.86    0.50
   4   5 -10    5.49    0.54
  -4  -5 -10    4.94    0.47
  -4   5  10    5.50    0.55
   4   5 -10    5.08    0.49
  -4   5 -10    5.77    0.57
   4   5  10    5.11    0.53
   4   5  10    5.11    0.48
   4  -5 -10    5.30    0.50
  -4  -5  10    4.26    0.46
  -4   5 -10    5.46    0.80
   5   5 -10    3.52    0.50
  -5  -5 -10    4.08    0.46
  -5   5  10    3.82    0.51
  -5   5  10    4.09    0.56
   5   5 -10    3.34    0.47
   5  -5 -10    3.42    0.61
  -5  -5  10    2.68    0.43
   5   5  10    3.83    0.48
  -5   5 -10    3.71    0.47
  -5   5 -10    3.99    0.55
   5   5  10    2.77    0.46
  -6   5  10    0.35    0.32
   6   5 -10    0.63    0.40
   6   5 -10    0.23    0.35
  -6  -5 -10    0.71    0.34
   6  -5  10    1.02    0.39
  -6   5  10    0.24    0.37
   6   5  10    0.92    0.39
  -6   5 -10    2.07    0.49
   6  -5 -10    1.42    0.39
  -6   5 -10   -0.13    0.53
   6   5  10    0.74    0.33
   7   5 -10    3.45    0.62
   7  -5  10    3.30    0.57
  -7   5  10    3.65    0.62
   7   5  10    3.60    0.61
   7  -5 -10    3.46    0.58
  -7   5 -10    2.93    0.60
   8   5 -10    0.63    0.48
  -8   5  10    0.53    0.47
  -8   5 -10   -0.59    0.64
   8   5  10    1.36    0.52
   9   5 -10    1.20    0.59
  -9   5  10    0.36    0.54
   9   5  10    0.57    0.56
  -9   5 -10    0.62    0.56
   0   6 -10   74.83    1.79
   0   6 -10   76.66    1.62
   0   6  10   77.03    1.58
   0  -6  10   75.97    1.53
   0  -6 -10   76.55    1.48
   1   6 -10    4.76    0.40
  -1   6  10    4.90    0.38
   1   6 -10    4.11    0.38
  -1  -6 -10    4.68    0.32
   1  -6  10    5.39    0.38
  -1   6  10    3.89    0.38
  -1   6 -10    4.57    0.40
   1   6  10    5.06    0.39
  -1  -6  10    4.40    0.34
  -1   6 -10    3.55    0.38
   1  -6 -10    4.86    0.40
   1   6  10    5.21    0.38
  -2  -6 -10   19.58    0.64
   2   6 -10   19.51    0.74
  -2   6  10   18.34    0.71
   2  -6  10   20.64    0.72
  -2   6  10   19.84    0.74
   2   6 -10   19.88    0.74
   2   6  10   21.08    0.74
   2  -6 -10   20.58    0.69
  -2   6 -10   19.90    0.76
   2   6  10   20.52    0.72
  -2   6 -10   20.79    0.78
   3   6 -10   24.05    0.87
   3   6 -10   23.72    0.86
  -3   6  10   23.08    0.85
  -3   6  10   23.59    0.88
   3  -6 -10   23.57    0.81
  -3   6 -10   22.99    0.89
   3   6  10   21.83    0.80
   3   6  10   22.62    0.84
  -3   6 -10   23.57    0.86
  -3  -6  10   23.05    0.79
   4   6 -10    1.33    0.36
   4  -6  10    1.57    0.34
  -4  -6 -10    1.62    0.31
  -4   6  10    1.79    0.39
   4   6 -10    1.44    0.33
  -4   6  10    1.06    0.33
  -4  -6  10    1.35    0.34
  -4   6 -10    1.42    0.31
  -4   6 -10    1.77    0.39
   4   6  10    1.47    0.32
   4   6  10    1.24    0.34
   4  -6 -10    1.62    0.45
   5   6 -10    7.33    0.60
   5  -6  10    7.81    0.64
  -5   6  10    7.38    0.60
   5   6 -10    7.81    0.68
  -5  -6 -10    7.80    0.60
  -5   6  10    8.07    0.69
  -5   6 -10    6.42    0.59
   5   6  10    7.94    0.60
   5   6  10    6.61    0.63
  -5   6 -10    7.14    0.69
   5  -6 -10    8.07    0.61
   6  -6  10   11.10    1.12
  -6   6  10    9.53    0.82
   6   6 -10    9.12    0.76
  -6  -6 -10    7.41    0.70
  -6   6  10    8.38    0.69
   6   6 -10    7.64    0.66
   6   6  10    9.03    0.68
  -6  -6  10    9.26    0.71
   6   6  10    8.45    0.75
  -6   6 -10    9.80    0.82
   6  -6 -10    7.96    0.68
  -6   6 -10    8.76    0.72
   7   6 -10    2.13    0.56
  -7   6  10    2.49    0.67
   7   6  10    2.81    0.55
  -8   6  10    0.06    0.46
   8   6 -10   -0.16    0.42
  -8   6 -10    0.65    0.50
   8   6  10    0.83    0.47
   9   6 -10    0.23    0.54
  -9   6  10    0.77    0.60
   9   6  10    0.91    0.55
  -9   6 -10    0.24    0.56
   0   7 -10    0.34    0.21
   0   7 -10    0.05    0.20
   0   7  10    0.30    0.21
   0   7  10    0.55    0.20
   1   7 -10   22.86    0.79
   1  -7  10   22.91    0.71
  -1   7  10   24.19    0.78
  -1   7  10   23.45    0.76
   1   7 -10   25.64    0.82
   1   7  10   23.20    0.74
  -1   7 -10   23.19    0.94
  -1   7 -10   22.81    0.80
   1   7  10   22.62    0.74
  -2   7  10    4.12    0.56
   2   7 -10    4.16    0.43
   2  -7  10    3.73    0.39
  -2   7  10    3.87    0.41
  -2   7 -10    4.41    0.43
   2   7  10    4.51    0.42
  -2   7 -10    4.30    0.46
   2   7  10    3.60    0.39
   3   7 -10    2.82    0.41
   3   7 -10    2.41    0.37
   3  -7  10    2.01    0.50
  -3   7  10    2.70    0.40
  -3   7  10    2.52    0.37
   3   7  10    3.44    0.39
  -3   7 -10    2.24    0.38
  -3  -7  10    2.74    0.33
   3   7  10    2.20    0.35
   3  -7 -10    2.13    0.32
  -3   7 -10    2.98    0.40
   4   7 -10    1.96    0.36
   4   7 -10    2.34    0.41
  -4   7  10    2.02    0.36
  -4   7  10    2.10    0.40
   4  -7  10    1.70    0.37
   4   7  10    2.07    0.34
  -4   7 -10    2.47    0.43
  -4  -7  10    1.53    0.32
  -4   7 -10    2.62    0.40
   4  -7 -10    2.40    0.44
   4   7  10    1.74    0.38
  -5   7  10    1.53    0.38
  -5  -7 -10    0.96    0.36
  -5   7  10    0.91    0.37
   5   7 -10    0.92    0.36
   5   7 -10    1.39    0.39
   5  -7  10    1.47    0.38
   5   7  10    1.22    0.33
  -5   7 -10    1.75    0.40
  -5   7 -10    2.17    0.49
  -5  -7  10    1.08    0.36
   5  -7 -10    1.08    0.33
   5   7  10    1.77    0.39
  -6   7  10    0.89    0.44
   6   7 -10    0.75    0.33
   6   7 -10    0.17    0.36
   6   7  10    0.30    0.36
   6   7  10    0.38    0.34
   7   7 -10    2.07    0.50
  -7   7  10    3.62    0.63
   7   7  10    3.03    0.57
  -7   7 -10    4.19    0.69
   8   7 -10    1.29    0.50
  -8   7  10    1.50    0.58
   8   7  10    1.33    0.56
  -8   7 -10    1.08    0.54
   9   7 -10    0.55    0.52
  -9   7 -10   -0.16    0.66
   9   7  10    0.44    0.52
   0   8 -10   10.98    0.53
   0   8  10    9.77    0.49
   0   8 -10    9.33    0.53
  -1   8  10   10.42    0.53
   1   8 -10   11.22    0.57
  -1   8  10   10.86    0.53
   1   8 -10   10.62    0.53
  -1   8 -10   10.53    0.56
  -1   8 -10   10.92    0.58
   1   8  10   10.65    0.52
   2   8 -10    1.27    0.27
  -2   8  10    1.57    0.30
  -2   8  10    1.08    0.27
   2   8 -10    1.16    0.27
  -2   8 -10    1.03    0.30
   2   8  10    1.29    0.27
   2   8  10    1.37    0.29
  -3   8  10    0.10    0.24
   3   8 -10    0.10    0.25
  -3   8  10    0.22    0.22
   3   8 -10    0.70    0.26
  -3   8 -10    0.17    0.27
  -3   8 -10    0.34    0.30
   3   8  10   -0.05    0.19
   3   8  10   -0.12    0.23
  -4   8  10    0.51    0.29
   4   8 -10    0.50    0.29
   4   8 -10    0.71    0.30
  -4   8 -10    1.02    0.35
   4   8  10    0.37    0.26
   4   8  10    0.63    0.29
  -4   8 -10    0.87    0.28
   5   8 -10    0.18    0.30
  -5   8  10    0.51    0.31
  -5   8  10    0.22    0.33
   5   8  10    0.32    0.29
   5   8  10    0.48    0.30
  -5   8 -10    0.29    0.35
  -5   8 -10   -0.04    0.29
   6   8 -10    3.13    0.51
  -6   8  10    3.62    0.59
   6   8  10    3.53    0.53
  -6   8 -10    3.77    0.62
  -7   8  10   -0.19    0.41
   7   8 -10    0.55    0.43
   7   8  10    0.36    0.42
  -7   8 -10    0.29    0.47
   8   8 -10    1.46    0.79
  -8   8  10    0.32    0.50
  -8   8 -10    1.02    0.57
   0   9  10    1.91    0.25
   0   9  10    1.82    0.26
   0   9 -10    1.64    0.28
   0   9 -10    1.35    0.28
   1   9 -10    1.34    0.26
   1   9 -10    1.13    0.25
  -1   9  10    1.35    0.24
  -1   9 -10    1.13    0.29
  -1   9 -10    0.73    0.27
   1   9  10    1.18    0.25
   1   9  10    1.20    0.22
  -2   9  10    2.05    0.33
   2   9 -10    1.81    0.32
   2   9 -10    1.70    0.31
  -2   9  10    2.08    0.33
   2   9  10    1.32    0.28
  -2   9 -10    2.00    0.34
   2   9  10    1.66    0.28
  -2   9 -10    1.50    0.50
   3   9 -10    0.92    0.30
  -3   9  10    0.66    0.28
   3   9 -10    0.62    0.27
  -3   9 -10    0.64    0.27
  -3   9 -10    0.67    0.31
   3   9  10    0.78    0.25
   3   9  10    0.73    0.24
  -4   9  10    0.90    0.31
  -4   9  10    0.53    0.32
   4   9 -10    0.59    0.29
  -4   9 -10    1.37    0.36
  -4   9 -10    0.72    0.35
   4   9  10    1.42    0.32
   4   9  10    0.68    0.29
  -5   9  10    0.83    0.34
   5   9 -10    0.50    0.30
   5   9 -10    0.51    0.31
  -5   9  10   -0.12    0.32
  -5   9 -10    0.39    0.33
   5   9  10    0.24    0.32
   6   9 -10    3.56    0.57
  -6   9  10    2.18    0.55
  -6   9 -10    3.04    0.59
   6   9  10    2.77    0.48
   7   9 -10    0.73    0.45
  -7   9  10    0.38    0.45
  -7   9 -10   -0.23    0.42
   7   9  10    0.50    0.42
   8   9 -10    0.40    0.43
  -8   9  10   -0.98    0.41
   8   9  10    0.45    0.50
  -8   9 -10    0.72    0.56
   0  10  10    8.57    0.42
   0  10 -10    7.88    0.56
   0  10 -10    8.06    0.51
   0  10  10    8.69    0.43
  -1  10  10    4.02    0.37
   1  10 -10    3.67    0.50
  -1  10  10    3.86    0.36
  -1  10 -10    3.87    0.40
   1  10  10    3.31    0.31
   1  10  10    3.75    0.33
  -2  10  10    0.33    0.21
   2  10 -10    0.92    0.26
  -2  10  10    0.16    0.31
   2  10 -10    0.26    0.26
   2  10  10    0.04    0.18
  -2  10 -10   -0.15    0.21
  -2  10 -10    0.14    0.25
   2  10  10    0.31    0.24
  -3  10  10    1.24    0.30
   3  10 -10    1.01    0.30
   3  10 -10    0.75    0.27
  -3  10  10    0.93    0.29
   3  10  10    0.60    0.25
  -3  10 -10    0.81    0.32
   3  10  10    0.77    0.25
   4  10 -10    0.30    0.29
  -4  10  10    0.31    0.30
   4  10 -10    0.44    0.29
  -4  10  10   -0.17    0.28
   4  10  10    0.01    0.24
  -4  10 -10    0.40    0.33
   4  10  10   -0.13    0.34
  -4  10 -10    0.38    0.35
   5  10 -10    0.38    0.36
  -5  10  10    1.38    0.41
   5  10 -10    0.49    0.33
  -5  10 -10    0.69    0.43
   5  10  10    1.34    0.37
   5  10  10    1.69    0.45
  -6  10  10    1.32    0.44
   6  10 -10    2.03    0.46
  -6  10 -10    1.94    0.53
   6  10  10    1.72    0.45
  -7  10  10   -0.22    0.42
   7  10 -10    0.13    0.41
  -7  10 -10   -0.20    0.47
   7  10  10    0.66    0.40
   0  11  10    0.18    0.15
   0  11 -10    0.36    0.21
   0  11  10    0.35    0.15
   0  11 -10    0.09    0.20
  -1  11  10    2.53    0.27
  -1  11  10    2.51    0.27
   1  11 -10    2.68    0.32
   1  11 -10    2.21    0.30
   1  11  10    2.72    0.25
  -1  11 -10    2.43    0.32
  -1  11 -10    2.23    0.31
   1  11  10    2.38    0.25
  -2  11  10    1.50    0.27
   2  11 -10    0.89    0.25
   2  11 -10    1.64    0.29
   2  11  10    1.25    0.22
   2  11  10    1.17    0.22
  -2  11 -10    0.72    0.28
  -2  11 -10    1.30    0.32
   3  11 -10    0.29    0.24
  -3  11  10    0.28    0.25
  -3  11  10    0.29    0.21
   3  11 -10   -0.37    0.21
   3  11  10   -0.12    0.19
   3  11  10    0.02    0.20
  -3  11 -10   -0.28    0.25
  -3  11 -10    0.42    0.29
  -4  11  10   -0.03    0.28
  -4  11  10    0.55    0.30
   4  11 -10    0.12    0.24
   4  11 -10    0.02    0.26
   4  11  10   -0.01    0.24
   4  11  10   -0.37    0.24
  -4  11 -10   -0.34    0.29
  -5  11  10    0.14    0.32
   5  11 -10   -0.38    0.30
   5  11  10   -0.48    0.27
  -5  11 -10    0.78    0.48
   5  11  10    0.48    0.31
  -6  11  10    0.76    0.42
   6  11 -10    0.50    0.38
   6  11  10    0.94    0.39
  -6  11 -10    0.93    0.44
   0  12 -10    3.41    0.32
   0  12 -10    3.50    0.33
   1  12 -10    1.31    0.23
  -1  12  10    0.79    0.13
   1  12 -10    0.74    0.20
  -1  12  10    1.35    0.21
  -1  12 -10    1.07    0.23
  -1  12 -10    0.93    0.23
   2  12 -10    0.09    0.20
  -2  12  10    0.20    0.18
  -2  12  10   -0.01    0.20
   2  12 -10   -0.11    0.18
  -2  12 -10   -0.04    0.22
  -2  12 -10   -0.04    0.23
   3  12 -10    0.21    0.24
  -3  12  10    0.20    0.25
   3  12 -10    0.52    0.22
  -3  12  10    0.28    0.24
   3  12  10    0.35    0.17
  -3  12 -10    0.77    0.30
  -3  12 -10    0.19    0.28
   3  12  10    0.08    0.16
   4  12 -10    0.37    0.29
  -4  12  10    1.29    0.35
   4  12  10    0.79    0.25
   4  12  10    0.49    0.39
  -4  12 -10    0.34    0.36
  -5  12  10   -0.31    0.32
   5  12 -10    0.51    0.32
  -5  12 -10    0.62    0.41
   5  12  10    0.17    0.27
  -1  13 -10    0.84    0.15
  -1  13 -10    0.76    0.15
  -2  13 -10   -0.25    0.18
  -2  13 -10    0.07    0.20
   3  13 -10    0.44    0.18
  -3  13  10    0.60    0.21
  -3  13 -10    0.37    0.27
  -3  13 -10    0.57    0.27
   0   0 -11    0.64    0.24
   0   0 -11    0.85    0.24
   0   0  11    0.70    0.24
   1   0 -11  133.62    2.47
   1   0  11  130.12    2.45
  -1   0  11  131.16    2.47
   1   0 -11  128.88    2.45
  -1   0 -11  131.50    2.47
  -1   0  11  130.52    2.45
  -1   0 -11  130.17    2.45
   1   0  11  131.04    2.46
  -2   0  11    0.16    0.23
   2   0 -11   -0.20    0.19
   2   0 -11    0.20    0.23
   2   0  11    0.13    0.25
  -2   0 -11    0.11    0.22
  -2   0 -11    0.04    0.23
  -2   0  11   -0.09    0.20
   2   0  11   -0.09    0.21
  -3   0  11   13.14    0.66
   3   0  11   12.62    0.64
   3   0 -11   12.30    0.63
  -3   0 -11   12.57    0.77
  -3   0  11   12.23    0.62
  -3   0 -11   12.68    0.62
   3   0 -11   13.77    0.66
   3   0  11   12.41    0.73
   4   0 -11    0.34    0.28
  -4   0 -11    0.39    0.27
   4   0 -11    0.04    0.25
  -4   0  11    0.00    0.27
  -4   0  11    0.32    0.27
   4   0  11    0.48    0.30
   4   0  11    0.49    0.29
   5   0 -11   25.04    1.03
  -5   0 -11   25.83    1.04
  -5   0  11   25.15    1.04
   6   0 -11    1.22    0.44
  -6   0 -11    1.16    0.43
   6   0  11    0.89    0.43
  -7   0 -11    0.36    0.38
   7   0 -11    0.15    0.37
  -7   0  11    0.01    0.37
  -8   0  11    0.44    0.44
  -8   0 -11    0.63    0.47
   8   0  11    0.03    0.42
   8   0 -11    0.94    0.47
  -9   0  11    1.36    0.58
   9   0 -11    0.82    0.55
  -9   0 -11    1.48    0.57
   9   0  11    0.59    0.53
  10   0  11    3.68    0.84
  10   0 -11    2.17    0.77
   0  -1  11  353.84    6.13
   0  -1 -11  333.49    5.51
   0   1 -11  328.69    5.51
   0   1  11  338.62    5.52
   0   1 -11  335.73    5.54
   0  -1 -11  337.24    5.51
   0   1  11  332.26    5.53
   1  -1  11   15.44    0.95
  -1   1  11   14.86    0.62
   1   1 -11   16.19    0.66
  -1  -1 -11   16.05    0.62
   1  -1  11   14.90    0.62
  -1   1  11   15.85    0.64
   1   1 -11   15.24    0.64
  -1  -1 -11   15.32    0.61
  -1   1 -11   15.48    0.98
   1   1  11   15.67    0.63
   1  -1 -11   16.12    0.63
  -1  -1  11   16.88    0.66
   1   1  11   15.33    0.62
  -1  -1  11   16.45    0.65
   1  -1 -11   17.04    0.66
  -1   1 -11   16.14    0.66
   2  -1  11   16.53    0.68
   2   1 -11   16.53    0.68
  -2  -1 -11   16.57    0.67
   2   1 -11   16.43    0.68
  -2  -1 -11   17.61    0.68
  -2   1  11   16.72    0.69
  -2   1  11   17.97    0.72
   2  -1  11   16.96    0.68
   2   1  11   15.24    0.66
   2  -1 -11   17.55    0.68
  -2  -1  11   17.19    0.69
  -2  -1  11   17.41    0.69
   2   1  11   17.31    0.70
  -2   1 -11   17.07    0.70
  -2   1 -11   15.79    0.67
   2  -1 -11   17.97    0.69
  -3   1  11    0.39    0.23
   3   1 -11    0.22    0.23
   3  -1  11    0.08    0.22
   3   1 -11    0.22    0.23
  -3   1  11    0.26    0.25
   3  -1  11   -0.01    0.22
  -3  -1 -11   -0.15    0.21
   3   1  11    0.23    0.24
   3  -1 -11   -0.03    0.21
   3   1  11    0.18    0.23
  -3  -1  11    0.27    0.25
  -3  -1  11    0.30    0.23
  -3   1 -11    0.38    0.24
  -3   1 -11    0.36    0.26
   3  -1 -11    0.66    0.25
  -4   1  11   12.95    0.70
  -4   1  11   13.61    0.70
   4   1 -11   12.49    0.70
   4  -1  11   13.41    0.71
   4   1 -11   13.65    1.07
  -4  -1 -11   12.26    0.66
  -4   1 -11   12.71    0.71
  -4   1 -11   14.09    0.71
  -4  -1  11   12.24    0.69
   4  -1 -11   13.49    1.05
   4   1  11   13.45    0.69
  -5  -1 -11    5.06    0.67
   5  -1  11    4.42    0.54
  -5   1  11    5.39    0.58
   5   1 -11    5.38    0.60
  -5   1  11    4.35    0.55
   5   1 -11    5.40    0.58
   5   1  11    4.42    0.56
   5  -1 -11    5.05    0.57
  -5  -1  11    4.79    0.54
   5   1  11    5.26    0.58
  -6   1  11    0.18    0.36
   6   1 -11    0.78    0.40
  -6  -1 -11    0.28    0.36
   6  -1  11   -0.09    0.41
   6  -1 -11   -0.69    0.29
  -6   1 -11    0.54    0.35
   6   1  11    0.15    0.37
  -6  -1  11    0.29    0.33
  -7  -1 -11    0.36    0.37
  -7   1  11   -0.15    0.38
   7  -1  11    0.06    0.39
   7   1 -11    0.14    0.39
   7  -1 -11   -0.16    0.32
   7   1  11    0.04    0.39
  -7  -1  11   -0.08    0.33
  -7   1 -11   -0.07    0.38
   8  -1  11    1.16    0.50
  -8   1  11    1.19    0.50
  -8  -1 -11    1.83    0.53
   8   1 -11    1.32    0.53
  -8  -1  11    1.96    0.56
   8  -1 -11    1.47    0.54
  -8   1 -11    2.16    0.55
   8   1  11    0.99    0.51
  -9   1  11   -0.25    0.53
   9   1 -11   -0.31    0.46
   9  -1  11   -0.22    0.49
  -9  -1 -11    0.20    0.54
  -9   1 -11   -0.20    0.48
  -9  -1  11    0.15    0.49
   9   1  11    0.95    0.55
   9  -1 -11   -0.13    0.46
 -10   1  11    0.22    0.65
  10  -1  11    1.65    0.81
 -10   1 -11    0.33    0.66
  10   1  11    1.97    0.73
   0  -2 -11   74.05    1.57
   0  -2  11   76.07    1.60
   0   2  11   73.91    1.60
   0   2 -11   74.45    1.61
   0  -2 -11   75.46    1.59
   0   2 -11   76.17    1.61
   0  -2  11   72.68    1.58
   0   2  11   77.69    1.60
  -1  -2 -11    3.62    0.37
  -1   2  11    1.93    0.30
   1   2 -11    3.36    0.37
  -1   2  11    2.86    0.34
   1   2 -11    3.24    0.34
   1  -2  11    3.07    0.34
   1  -2  11    3.55    0.37
   1   2  11    2.62    0.32
   1  -2 -11    3.05    0.34
  -1  -2  11    3.65    0.37
  -1   2 -11    3.28    0.36
   1   2  11    3.30    0.36
  -1   2 -11    3.68    0.40
   1  -2 -11    3.42    0.36
  -1  -2  11    3.28    0.35
   2   2 -11    1.73    0.30
   2  -2  11    1.39    0.28
   2   2 -11    1.11    0.28
  -2   2  11    1.13    0.26
  -2  -2 -11    1.39    0.27
  -2   2  11    1.62    0.29
  -2  -2  11    1.41    0.29
   2  -2 -11    1.47    0.28
   2   2  11    1.41    0.28
   2   2  11    1.81    0.31
  -2   2 -11    1.65    0.29
  -2   2 -11    1.26    0.29
   3  -2  11    1.51    0.31
  -3   2  11    1.71    0.33
  -3  -2 -11    1.63    0.31
   3   2 -11    0.91    0.26
  -3   2 -11    1.15    0.30
   3   2  11    1.01    0.27
   3  -2 -11    1.17    0.29
  -3   2 -11    1.09    0.29
   3   2  11    1.30    0.31
  -3  -2  11    1.27    0.30
  -4   2  11   14.96    0.75
   4  -2  11   14.02    0.73
  -4   2  11   14.04    0.74
   4   2 -11   15.67    0.76
   4   2 -11   14.81    0.75
  -4  -2 -11   15.90    0.74
   4   2  11   15.50    0.77
  -4   2 -11   15.37    0.76
   4  -2 -11   14.29    0.74
  -4   2 -11   14.57    0.73
  -4  -2  11   16.43    0.75
  -5   2  11    8.46    0.70
   5  -2  11    8.99    0.69
  -5   2  11    8.12    0.64
   5   2 -11    9.54    0.71
   5   2 -11    9.20    0.65
  -5  -2 -11    9.16    0.68
   5   2  11    9.71    0.69
   5   2  11    8.84    0.69
  -5   2 -11    9.39    0.72
  -5   2 -11    7.73    0.63
  -5  -2  11    8.36    0.65
   5  -2 -11    8.78    0.65
  -6   2  11   -0.04    0.34
   6   2 -11   -0.15    0.32
  -6  -2 -11    0.62    0.34
   6   2 -11    0.91    0.44
   6  -2  11    0.73    0.37
   6   2  11   -0.04    0.37
   6   2  11    0.63    0.38
  -6  -2  11    0.61    0.61
   6  -2 -11    0.45    0.35
  -6   2 -11    0.91    0.40
  -7   2  11    7.06    0.74
  -7  -2 -11    6.22    0.68
   7  -2  11    8.03    0.79
   7   2 -11    7.55    0.76
   7  -2 -11    6.03    0.67
  -7   2 -11    7.33    0.76
   7   2  11    7.54    0.81
  -7  -2  11    6.30    0.69
  -8  -2 -11   -0.65    0.35
   8  -2  11    0.05    0.44
  -8   2  11   -0.65    0.43
   8   2 -11    0.68    0.46
   8  -2 -11   -0.16    0.41
  -8   2 -11   -0.12    0.43
   8   2  11    0.23    0.43
  -8  -2  11   -0.36    0.34
   9  -2  11    1.08    0.62
  -9   2  11   -0.07    0.50
   9   2 -11    0.47    0.52
   9  -2 -11    1.00    0.54
   9   2  11    1.06    0.55
  -9   2 -11   -0.65    0.49
 -10   2  11    3.43    1.20
  10   2 -11    4.29    0.86
 -10   2 -11    5.05    1.08
  10   2  11    5.59    0.90
   0   3  11   25.15    0.78
   0   3 -11   25.01    0.91
   0   3 -11   25.08    0.94
   1   3 -11    7.26    0.55
  -1   3  11    7.53    0.45
   1  -3  11    6.86    0.44
   1   3  11    7.25    0.54
  -1   3 -11    7.49    0.46
   1   3  11    7.11    0.44
   2   3 -11   50.93    1.29
  -2   3  11   49.58    1.27
   2  -3  11   50.27    1.27
   2   3 -11   50.49    1.27
  -2   3  11   50.41    1.26
   2   3  11   51.45    1.32
   2  -3 -11   47.32    1.23
  -2   3 -11   53.27    1.30
  -2  -3  11   52.61    1.27
   2   3  11   51.45    1.29
  -2   3 -11   52.10    1.37
  -3  -3 -11    4.04    0.39
   3   3 -11    5.10    0.43
   3  -3  11    4.81    0.46
  -3   3  11    5.11    0.45
  -3   3  11    4.25    0.46
   3   3 -11    4.65    0.47
  -3  -3  11    6.03    0.48
   3   3  11    4.03    0.41
   3  -3 -11    5.44    0.46
   3   3  11    4.36    0.45
  -3   3 -11    4.90    0.43
  -3   3 -11    5.12    0.50
   4   3 -11    0.81    0.28
  -4   3  11    1.68    0.37
  -4   3  11    1.58    0.32
  -4  -3 -11    0.86    0.28
   4   3 -11    1.23    0.35
   4  -3  11    1.46    0.36
   4  -3 -11    1.33    0.33
  -4  -3  11    1.23    0.31
  -4   3 -11    1.29    0.35
  -4   3 -11    1.51    0.37
   4   3  11    1.77    0.34
   4   3  11    1.00    0.33
  -5   3  11    1.25    0.37
  -5   3  11    0.99    0.40
   5   3 -11    1.20    0.46
  -5  -3 -11    0.87    0.34
   5  -3  11    1.19    0.38
   5   3 -11    0.46    0.32
   5   3  11    0.27    0.32
  -5  -3  11    1.02    0.34
   5  -3 -11    0.81    0.35
  -5   3 -11    0.55    0.35
   5   3  11    0.59    0.29
  -5   3 -11    1.60    0.38
  -6  -3 -11    1.94    0.42
  -6   3  11    1.68    0.46
   6   3 -11    1.91    0.46
  -6   3  11    2.84    0.50
   6  -3  11    2.72    0.77
   6   3 -11    2.35    0.51
   6  -3 -11    2.55    0.44
   6   3  11    2.11    0.49
  -6   3 -11    1.64    0.47
  -6   3 -11    2.52    0.46
  -6  -3  11    1.73    0.39
   6   3  11    2.28    0.50
  -7  -3 -11    4.33    0.59
   7  -3  11    4.65    0.60
   7   3 -11    5.08    0.70
  -7   3  11    4.09    0.64
   7   3 -11    2.99    0.65
   7   3  11    2.56    0.62
  -7   3 -11    3.86    0.62
   7   3  11    3.31    0.60
   7  -3 -11    5.68    0.66
  -7  -3  11    3.72    0.53
  -8  -3 -11    2.38    0.58
  -8   3  11    1.99    0.58
   8  -3  11    2.60    0.59
   8   3 -11    1.64    0.52
  -8   3 -11    1.84    0.58
  -8  -3  11    1.58    0.53
   8   3  11    2.34    0.63
   8  -3 -11    1.88    0.54
  -9   3  11    1.77    0.62
   9   3 -11    2.85    0.67
  -9   3 -11    3.49    0.74
   9   3  11    3.23    0.69
 -10   3  11    1.30    0.65
  10   3 -11   -0.87    0.57
  10   3  11    1.03    0.65
 -10   3 -11   -0.44    0.62
   0   4 -11   62.74    1.41
   0   4  11   63.09    1.39
   0   4  11   61.96    1.40
   0  -4 -11   60.18    1.34
   0   4 -11   61.50    1.43
   0  -4  11   62.07    1.38
  -1   4  11    3.02    0.34
  -1   4  11    3.69    0.35
  -1  -4 -11    3.22    0.33
   1  -4  11    3.53    0.37
   1   4 -11    3.80    0.36
   1   4 -11    2.98    0.34
  -1   4 -11    3.26    0.35
  -1   4 -11    2.51    0.33
   1   4  11    2.61    0.32
   1   4  11    3.33    0.34
   1  -4 -11    3.57    0.35
  -2   4  11   22.64    0.80
  -2   4  11   23.00    0.78
   2   4 -11   22.38    0.81
   2   4 -11   22.28    0.78
  -2  -4 -11   22.24    0.75
   2   4  11   23.07    0.77
  -2   4 -11   23.38    0.83
   2   4  11   22.28    0.79
   2  -4 -11   21.34    0.75
  -2  -4  11   21.34    0.78
  -2   4 -11   22.62    0.80
   3   4 -11    6.61    0.49
  -3  -4 -11    6.85    0.47
   3   4 -11    7.35    0.53
  -3   4  11    6.25    0.57
  -3   4  11    7.34    0.55
   3  -4  11    4.85    0.44
  -3  -4  11    5.99    0.53
  -3   4 -11    7.19    0.55
   3   4  11    7.60    0.53
   3   4  11    7.12    0.49
  -3   4 -11    7.81    0.53
   4   4 -11    3.36    0.46
  -4   4  11    3.80    0.59
   4  -4  11    4.25    0.49
   4   4 -11    3.14    0.43
  -4  -4 -11    3.49    0.61
  -4   4  11    3.70    0.47
  -4   4 -11    3.72    0.61
  -4   4 -11    3.60    0.43
   4   4  11    4.03    0.56
   4  -4 -11    3.49    0.44
   4   4  11    4.45    0.51
   5  -4  11    6.28    0.59
   5   4 -11    6.49    0.60
   5   4 -11    5.87    0.61
  -5   4  11    6.19    0.66
  -5   4  11    6.80    0.60
   5  -4 -11    5.93    0.60
   5   4  11    6.29    0.63
  -5  -4  11    5.64    0.55
  -5   4 -11    5.64    0.71
  -5   4 -11    5.91    0.63
   5   4  11    6.67    0.58
  -6   4  11    8.00    0.75
   6   4 -11    7.05    0.72
  -6  -4 -11    9.78    0.69
   6  -4  11    7.85    0.72
  -6   4  11    8.18    0.76
  -6   4 -11    7.14    0.75
   6  -4 -11    8.31    0.71
   6   4  11    7.21    0.73
  -6  -4  11    7.64    0.67
  -6   4 -11    8.18    0.73
   6   4  11    7.55    0.67
  -7  -4 -11    1.69    0.47
   7  -4  11    2.87    0.52
  -7   4  11    2.74    0.58
   7   4 -11    2.77    0.56
   7  -4 -11    2.76    0.49
  -7   4 -11    3.22    0.62
  -7  -4  11    1.93    0.49
   7   4  11    1.59    0.51
   8   4 -11    0.58    0.54
  -8   4  11    0.74    0.49
   8  -4  11    0.62    0.46
  -8   4 -11   -0.12    0.46
   8   4  11    0.25    0.74
  -9   4  11    0.41    0.56
   9   4 -11    1.03    0.59
   9   4  11    1.51    0.65
  -9   4 -11    1.40    0.63
  10   4 -11    2.24    0.74
 -10   4  11    2.67    0.81
 -10   4 -11    1.78    0.73
  10   4  11    3.67    0.82
   0  -5  11   23.81    0.76
   0   5 -11   25.38    0.83
   0   5  11   25.95    0.82
   0   5 -11   25.85    0.82
   0   5  11   25.13    0.79
   0  -5 -11   25.79    0.84
   1   5 -11   23.11    0.78
   1   5 -11   22.53    0.78
  -1   5  11   22.87    0.78
  -1   5  11   22.14    0.75
  -1  -5 -11   22.58    0.74
   1  -5  11   21.47    0.73
   1   5  11   22.09    0.75
   1   5  11   21.65    0.73
  -1  -5  11   20.73    0.71
  -1   5 -11   22.69    0.77
   1  -5 -11   21.56    0.82
  -1   5 -11   22.50    0.79
   2   5 -11    6.13    0.45
  -2   5  11    5.65    0.43
   2   5 -11    7.41    0.60
   2  -5  11    5.75    0.42
  -2   5  11    5.07    0.55
   2  -5 -11    6.66    0.43
  -2   5 -11    5.81    0.48
   2   5  11    5.51    0.70
   2   5  11    6.07    0.44
  -2  -5  11    5.93    0.42
  -2   5 -11    5.78    0.45
   3   5 -11    1.34    0.32
  -3   5  11    2.32    0.38
   3  -5  11    1.35    0.32
  -3  -5 -11    1.55    0.27
  -3   5  11    1.54    0.33
   3   5 -11    1.74    0.33
  -3  -5  11    2.03    0.32
   3   5  11    2.58    0.37
   3  -5 -11    2.47    0.35
  -3   5 -11    2.20    0.38
   3   5  11    1.78    0.31
  -3   5 -11    1.94    0.34
   4   5 -11    3.08    0.48
  -4   5  11    3.06    0.47
  -4  -5 -11    3.18    0.43
  -4   5  11    3.18    0.42
   4  -5  11    2.77    0.47
   4   5 -11    3.84    0.45
   4  -5 -11    3.24    0.42
   4   5  11    3.45    0.46
  -4   5 -11    2.83    0.42
  -4  -5  11    3.19    0.41
   4   5  11    3.52    0.43
  -4   5 -11    3.54    0.49
   5   5 -11    2.74    0.78
   5  -5  11    3.02    0.47
  -5  -5 -11    4.82    0.53
  -5   5  11    5.60    0.58
  -5   5  11    4.06    0.55
   5   5 -11    4.13    0.56
  -5   5 -11    5.42    0.64
   5   5  11    4.20    0.55
   5   5  11    4.00    0.49
  -5  -5  11    4.90    0.53
  -5   5 -11    5.33    0.55
   6   5 -11    0.18    0.38
  -6   5  11   -0.47    0.27
  -6  -5 -11    0.42    0.34
   6  -5  11    0.08    0.33
   6   5 -11   -0.81    0.28
  -6   5  11    0.04    0.35
   6   5  11    0.56    0.39
   6  -5 -11    0.21    0.28
  -6   5 -11   -0.24    0.34
  -6   5 -11    0.46    0.38
   6   5  11    0.14    0.30
   7  -5  11    1.77    0.46
   7   5 -11    1.31    0.47
  -7   5  11    0.84    0.44
   7   5  11    1.26    0.47
  -7   5 -11    1.42    0.53
   7  -5 -11    1.53    0.45
   8   5 -11   -0.26    0.41
  -8   5  11    0.52    0.54
  -8   5 -11    1.72    0.60
   8   5  11    0.71    0.49
  -9   5  11    0.65    0.56
   9   5 -11    0.51    0.57
  -9   5 -11   -0.39    0.54
   9   5  11   -0.31    0.53
   0   6 -11    0.86    0.25
   0   6 -11    0.75    0.24
   0  -6 -11    0.72    0.20
   0  -6  11    0.86    0.22
   0   6  11    0.92    0.23
  -1  -6 -11   20.30    0.65
   1   6 -11   20.01    0.74
   1   6 -11   19.67    0.74
  -1   6  11   20.29    0.73
  -1   6  11   20.09    0.72
   1  -6  11   19.49    0.69
  -1   6 -11   20.62    0.77
   1   6  11   19.69    0.72
  -1  -6  11   20.14    0.68
   1  -6 -11   18.83    0.92
   1   6  11   19.68    0.70
  -1   6 -11   19.85    0.74
   2  -6  11   10.29    0.55
  -2  -6 -11   10.02    0.73
  -2   6  11   10.39    0.57
   2   6 -11    9.82    0.58
   2   6 -11   10.12    0.56
  -2   6  11    9.19    0.57
   2   6  11   10.28    0.55
   2   6  11   11.08    0.59
  -2   6 -11   10.29    0.57
  -2   6 -11    9.78    0.60
   2  -6 -11   10.36    0.52
   3  -6  11    4.56    0.46
   3   6 -11    4.56    0.48
  -3   6  11    4.86    0.48
   3   6 -11    4.88    0.50
  -3  -6 -11    4.31    0.43
  -3   6  11    4.81    0.50
   3   6  11    3.99    0.45
  -3   6 -11    4.76    0.51
   3  -6 -11    4.22    0.44
  -3  -6  11    4.52    0.45
  -3   6 -11    5.41    0.50
   3   6  11    4.59    0.45
  -4   6  11    4.23    0.51
  -4   6  11    4.89    0.49
   4   6 -11    4.91    0.50
  -4  -6 -11    4.45    0.47
   4  -6  11    3.61    0.45
   4   6 -11    4.32    0.49
   4  -6 -11    4.74    0.50
  -4   6 -11    4.52    0.53
   4   6  11    4.94    0.49
  -4   6 -11    3.75    0.47
  -4  -6  11    3.71    0.45
   4   6  11    3.61    0.48
   5  -6  11    2.36    0.43
   5   6 -11    3.02    0.44
  -5   6  11    2.69    0.44
  -5   6  11    2.78    0.50
  -5  -6 -11    3.19    0.46
   5   6 -11    2.46    0.45
  -5   6 -11    2.38    0.49
  -5   6 -11    3.10    0.75
   5  -6 -11    2.97    0.45
  -5  -6  11    2.09    0.51
   5   6  11    2.88    0.47
   5   6  11    1.92    0.38
  -6   6  11    0.20    0.39
   6   6 -11    0.33    0.37
  -6   6  11   -0.19    0.30
  -6  -6 -11    0.21    0.41
   6   6  11    0.46    0.29
  -6   6 -11    0.19    0.32
  -6   6 -11   -0.57    0.33
   6  -6 -11    0.13    0.37
   6   6  11    0.13    0.34
  -6  -6  11    0.34    0.37
   7   6 -11    0.38    0.38
  -7   6  11    0.16    0.37
  -7   6 -11    0.09    0.43
   7   6  11   -0.12    0.39
  -8   6  11    1.80    0.60
   8   6 -11    1.56    0.55
   8   6  11    1.99    0.59
  -8   6 -11    1.44    0.56
  -9   6  11    1.87    0.66
   9   6 -11    1.37    0.62
   9   6  11    0.07    0.50
  -9   6 -11    0.58    0.58
   0   7 -11   -0.03    0.21
   0  -7  11    0.33    0.20
   0   7  11    0.48    0.22
   0   7  11    0.21    0.20
   0   7 -11    0.62    0.25
  -1   7  11   17.52    0.69
   1   7 -11   19.59    0.88
  -1   7  11   18.20    0.72
   1   7 -11   17.95    0.72
   1  -7  11   16.88    0.64
   1   7  11   17.28    0.68
  -1  -7  11   17.99    0.69
  -1   7 -11   17.68    0.72
   1   7  11   18.14    0.69
  -1   7 -11   17.98    0.74
   2  -7  11   12.93    0.60
  -2   7  11   14.22    0.66
   2   7 -11   13.92    0.66
  -2   7  11   13.37    0.67
   2   7 -11   12.65    0.65
   2   7  11   13.49    0.64
  -2   7 -11   14.67    0.70
   2   7  11   12.95    0.61
  -2  -7  11   13.25    0.57
   2  -7 -11   14.27    0.72
   3   7 -11    1.04    0.29
   3   7 -11    0.49    0.28
  -3   7  11    0.63    0.27
   3  -7  11    0.81    0.43
  -3   7  11    0.80    0.29
   3   7  11    0.30    0.26
  -3   7 -11    0.50    0.27
   3  -7 -11    0.30    0.24
  -3   7 -11    0.47    0.31
  -3  -7  11    0.45    0.24
   3   7  11    0.00    0.34
  -4   7  11   11.46    0.73
   4  -7  11   10.49    0.65
  -4   7  11   11.02    0.68
   4   7 -11    9.97    0.67
   4   7 -11   11.20    0.68
  -4   7 -11   11.92    0.71
   4   7  11    9.67    0.63
  -4  -7  11   10.12    0.62
   4   7  11   12.69    0.72
   4  -7 -11    9.43    0.99
  -4   7 -11   11.72    0.75
   5   7 -11    0.79    0.35
  -5   7  11    0.29    0.31
   5   7 -11    0.81    0.32
  -5   7  11    0.18    0.32
  -5  -7 -11   -0.11    0.32
   5  -7  11    0.45    0.36
  -5  -7  11   -0.67    0.28
   5   7  11    0.18    0.32
   5   7  11    0.56    0.31
  -5   7 -11    0.48    0.29
  -5   7 -11    0.60    0.40
   5  -7 -11   -0.01    0.33
  -6   7  11    1.11    0.44
   6   7 -11    1.40    0.46
   6   7  11    1.27    0.42
   6   7  11    2.26    0.50
  -6   7 -11    1.56    0.48
  -7   7  11    0.50    0.45
   7   7 -11    0.72    0.47
   7   7  11    0.36    0.42
  -7   7 -11    0.58    0.50
   8   7 -11    1.61    0.59
  -8   7  11    0.89    0.56
  -8   7 -11    0.73    0.56
   8   7  11    0.82    0.54
   9   7 -11    1.76    0.62
  -9   7  11    0.01    0.64
   9   7  11    1.91    0.65
   0   8 -11   69.69    1.57
   0   8  11   68.40    1.52
   0   8 -11   69.50    1.58
   0   8  11   70.97    1.52
   1   8 -11   19.18    0.74
   1   8 -11   18.85    0.74
  -1   8  11   20.03    0.73
  -1   8  11   20.60    0.73
   1   8  11   19.18    0.72
  -1   8 -11   19.42    0.76
  -1   8 -11   20.65    0.79
   1   8  11   19.87    0.71
  -2   8  11    0.69    0.28
   2   8 -11    0.42    0.26
   2   8 -11    0.75    0.25
  -2   8  11    0.08    0.21
   2   8  11    0.55    0.25
  -2   8 -11    0.57    0.28
  -2   8 -11    0.50    0.26
   2   8  11    0.73    0.25
   3   8 -11    1.23    0.32
  -3   8  11    1.87    0.34
   3   8 -11    1.50    0.32
  -3   8  11    1.38    0.34
  -3   8 -11    1.73    0.43
   3   8  11    2.08    0.36
   3   8  11    1.87    0.32
  -3   8 -11    2.02    0.39
   4   8 -11    0.18    0.27
  -4   8  11   -0.23    0.30
  -4   8  11    0.48    0.31
   4   8 -11    0.14    0.25
   4  -8  11   -0.73    0.46
  -4   8 -11    0.22    0.30
   4   8  11   -0.09    0.22
   4   8  11   -0.32    0.24
  -4   8 -11    0.19    0.31
  -5   8  11    1.00    0.32
   5   8 -11    1.66    0.41
  -5   8  11    1.54    0.42
   5   8 -11    1.45    0.37
   5   8  11    1.39    0.37
  -5   8 -11    1.72    0.40
  -5   8 -11    1.35    0.44
   5   8  11    1.22    0.37
  -6   8  11    2.85    0.56
   6   8 -11    3.15    0.52
  -6   8 -11    3.32    0.61
   6   8  11    3.44    0.56
   7   8 -11    0.30    0.45
  -7   8  11    0.26    0.45
   7   8  11    0.93    0.47
  -7   8 -11   -0.10    0.45
   8   8 -11   -0.79    0.56
  -8   8  11   -0.85    0.65
  -8   8 -11   -0.56    0.48
   8   8  11    0.19    0.53
   0   9  11    3.48    0.37
   0   9 -11    2.86    0.36
   0   9  11    2.93    0.33
   0   9 -11    2.62    0.35
   1   9 -11    4.71    0.44
  -1   9  11    3.95    0.40
   1   9  11    4.15    0.40
  -1   9 -11    3.89    0.42
   1   9  11    4.33    0.38
  -2   9  11    0.42    0.25
   2   9 -11    0.15    0.25
  -2   9  11    0.32    0.24
   2   9 -11    0.15    0.21
   2   9  11   -0.18    0.19
  -2   9 -11   -0.27    0.23
  -2   9 -11    0.13    0.23
   2   9  11   -0.03    0.20
  -3   9  11    1.57    0.45
  -3   9 -11    1.19    0.58
   3   9  11    0.38    0.25
  -4   9  11    2.27    0.42
   4   9 -11    2.41    0.40
  -4   9  11    2.15    0.40
   4   9 -11    2.25    0.41
   4   9  11    2.64    0.41
   4   9  11    3.64    0.45
  -4   9 -11    2.42    0.45
  -4   9 -11    3.69    0.49
  -5   9  11    0.45    0.37
   5   9 -11    0.73    0.36
   5   9 -11   -0.19    0.29
  -5   9 -11    0.74    0.40
   5   9  11    0.67    0.34
  -6   9  11    2.10    0.52
   6   9 -11    0.95    0.39
   6   9  11    1.46    0.44
  -6   9 -11    0.77    0.46
  -7   9  11   -0.16    0.47
  -7   9 -11    1.82    0.60
   0  10 -11    0.00    0.20
   0  10  11    0.25    0.19
   0  10 -11    0.10    0.25
   0  10  11   -0.40    0.27
  -1  10  11    0.45    0.27
   1  10 -11    0.35    0.23
   1  10 -11    0.33    0.22
  -1  10  11    0.11    0.23
  -1  10 -11    0.46    0.24
  -1  10 -11   -0.37    0.21
   1  10  11    0.09    0.18
  -2  10  11    0.59    0.25
   2  10 -11    0.57    0.26
  -2  10  11    0.77    0.27
   2  10 -11    1.05    0.30
   2  10  11    0.77    0.24
   2  10  11    0.78    0.24
  -2  10 -11    0.42    0.28
  -2  10 -11    1.43    0.33
  -3  10  11    0.78    0.30
  -3  10  11    0.85    0.31
   3  10 -11    0.60    0.27
   3  10 -11    0.76    0.30
   3  10  11    0.45    0.27
   3  10  11    0.58    0.26
  -3  10 -11    0.25    0.27
   4  10 -11    0.13    0.28
   4  10 -11    0.53    0.31
  -4  10  11   -0.30    0.27
  -4  10  11    0.15    0.30
   4  10  11   -0.28    0.23
  -4  10 -11    0.51    0.31
  -5  10  11    2.57    0.50
   5  10 -11    1.82    0.43
   5  10  11    2.25    0.41
   5  10  11    1.43    0.39
  -5  10 -11    2.30    0.50
  -6  10  11    1.36    0.55
   6  10 -11    1.46    0.67
   6  10  11    1.06    0.64
  -6  10 -11    0.19    0.45
  -7  10  11    0.59    0.50
   7  10 -11    1.38    0.46
  -7  10 -11    0.95    0.54
   7  10  11    0.86    0.43
   0  11  11    0.58    0.19
   0  11 -11    0.55    0.22
   0  11  11    0.65    0.19
   0  11 -11    0.52    0.24
   1  11 -11    0.79    0.24
   1  11 -11    0.49    0.22
  -1  11  11    0.84    0.22
  -1  11  11    0.67    0.21
   1  11  11    1.06    0.20
  -1  11 -11    0.59    0.25
  -1  11 -11    0.92    0.25
   1  11  11    1.00    0.21
  -2  11  11    0.46    0.22
   2  11 -11    0.16    0.23
   2  11 -11    0.09    0.22
   2  11  11    0.01    0.19
  -2  11 -11   -0.02    0.24
   2  11  11    0.05    0.17
  -2  11 -11    0.29    0.25
  -3  11  11    0.48    0.27
  -3  11  11    0.60    0.30
   3  11 -11    1.01    0.29
   3  11 -11    0.61    0.27
   3  11  11    0.18    0.23
  -3  11 -11    0.42    0.31
  -3  11 -11    0.09    0.28
   3  11  11    0.71    0.24
  -4  11  11    1.32    0.39
  -4  11  11    1.41    0.36
   4  11 -11    1.65    0.35
   4  11 -11    1.06    0.35
   4  11  11    1.56    0.35
   4  11  11    0.84    0.30
  -4  11 -11    1.29    0.40
   5  11  11   -0.47    0.45
  -6  11  11   -0.44    0.36
   6  11 -11    0.33    0.35
   6  11  11    0.27    0.35
  -6  11 -11   -0.67    0.36
   0  12 -11    9.98    0.49
   0  12 -11   10.09    0.50
   1  12 -11    1.67    0.27
  -1  12  11    1.86    0.23
   1  12 -11    2.13    0.29
  -1  12 -11    1.72    0.29
  -1  12 -11    1.50    0.28
  -2  12  11    0.56    0.24
  -2  12  11    0.84    0.23
   2  12 -11    0.87    0.25
   2  12 -11    1.48    0.29
   2  12  11    1.17    0.17
   2  12  11    1.02    0.18
  -2  12 -11    1.21    0.31
  -2  12 -11    1.35    0.31
  -3  12  11    0.00    0.25
   3  12 -11   -0.27    0.23
  -3  12  11   -0.25    0.23
   3  12 -11    0.62    0.26
   3  12  11    0.39    0.20
   3  12  11   -0.01    0.24
  -3  12 -11    0.34    0.30
  -3  12 -11    0.05    0.30
   4  12 -11    1.12    0.34
   4  12 -11    0.68    0.32
  -4  12  11    0.56    0.34
  -4  12 -11    0.66    0.37
   0  13 -11    1.37    0.17
   0  13 -11    1.36    0.17
  -1  13 -11    3.56    0.32
  -1  13 -11    3.26    0.32
  -2  13  11    0.88    0.13
   2  13 -11    0.54    0.16
   2  13 -11    0.01    0.15
  -2  13 -11    0.23    0.24
  -2  13 -11    0.56    0.26
   3  13 -11    1.57    0.27
  -3  13  11    2.35    0.30
   3  13 -11    2.11    0.27
  -3  13 -11    1.98    0.36
  -3  13 -11    1.25    0.34
   0   0  12   52.32    1.28
   0   0 -12   53.63    1.29
   0   0 -12   52.97    1.29
  -1   0  12  132.49    2.62
  -1   0 -12  137.30    2.58
  -1   0 -12  136.78    2.57
   1   0  12  135.77    3.15
  -1   0  12  134.27    2.55
   1   0  12  132.56    2.55
   1   0 -12  135.60    2.57
   1   0 -12  135.60    2.57
  -2   0  12   22.44    0.93
   2   0  12   24.58    0.85
  -2   0 -12   24.07    0.83
   2   0 -12   24.75    1.23
   2   0  12   23.62    0.82
  -2   0  12   22.62    0.86
  -2   0 -12   23.60    0.84
   3   0  12    4.57    0.42
  -3   0  12    3.64    0.42
   3   0 -12    4.01    0.45
  -3   0 -12    3.93    0.45
  -3   0  12    4.14    0.45
   3   0 -12    4.09    0.45
   3   0  12    4.29    0.47
  -3   0 -12    3.87    0.41
  -4   0  12   -0.03    0.25
   4   0  12    0.23    0.27
   4   0  12    0.34    0.30
   4   0 -12    0.26    0.30
  -4   0 -12   -0.10    0.26
   4   0 -12    0.04    0.25
  -5   0  12    0.11    0.33
  -5   0 -12    0.62    0.34
   5   0 -12    0.15    0.35
   6   0 -12    0.31    0.38
  -6   0  12    0.56    0.38
  -6   0 -12    0.96    0.48
   6   0  12   -0.26    0.36
   7   0 -12    0.53    0.40
  -7   0  12   -0.66    0.34
   7   0  12   -0.22    0.33
  -7   0 -12   -0.53    0.34
   8   0  12    0.91    0.47
   8   0 -12    0.61    0.48
  -8   0 -12    0.22    0.44
  -8   0  12    0.09    0.41
   9   0  12    8.83    0.98
  -9   0  12    8.60    0.99
   9   0 -12    9.56    0.98
  -9   0 -12    6.94    0.87
  10   0 -12    3.56    0.84
  10   0  12    5.03    0.90
   0  -1 -12  163.09    2.94
   0   1 -12  162.95    2.94
   0   1  12  160.47    2.95
   0  -1 -12  153.76    2.89
   0  -1  12  157.99    2.91
   0   1  12  160.84    2.92
   0   1 -12  160.34    2.94
  -1  -1 -12    7.43    0.46
  -1   1  12    7.48    0.50
   1   1 -12    8.78    0.52
   1  -1  12    7.40    0.47
   1   1 -12    6.96    0.46
  -1  -1 -12    6.94    0.48
   1  -1  12    7.49    0.50
   1  -1 -12    6.62    0.46
  -1  -1  12    7.87    0.51
  -1   1 -12    7.22    0.49
   1  -1 -12    6.94    0.47
   1   1  12    7.45    0.50
  -1  -1  12    7.79    0.49
   1   1  12    7.48    0.47
  -1   1 -12    7.69    0.49
  -2  -1 -12    4.00    0.41
   2  -1  12    3.72    0.40
  -2   1  12    4.86    0.44
   2  -1  12    4.23    0.43
  -2   1  12    4.02    0.42
   2   1 -12    4.64    0.43
   2   1 -12    4.33    0.42
  -2  -1  12    4.21    0.42
   2   1  12    4.41    0.44
  -2  -1  12    4.41    0.41
  -2   1 -12    4.42    0.43
   2  -1 -12    4.59    0.43
   2  -1 -12    4.39    0.42
   2   1  12    4.13    0.44
  -2   1 -12    3.53    0.40
   3  -1  12    3.97    0.44
   3   1 -12    4.69    0.46
  -3  -1 -12    4.29    0.44
  -3   1  12    4.86    0.47
  -3   1  12    4.17    0.46
   3   1 -12    4.18    0.45
   3  -1  12    4.45    0.57
   3  -1 -12    3.53    0.42
  -3   1 -12    4.51    0.72
  -3  -1  12    4.00    0.44
   3   1  12    4.39    0.47
  -3   1 -12    4.39    0.47
   3   1  12    4.28    0.45
  -4  -1 -12   -0.24    0.23
   4   1 -12    0.26    0.28
  -4   1  12    0.46    0.30
   4  -1  12    0.21    0.29
  -4   1  12    0.10    0.28
   4  -1 -12   -0.12    0.26
  -4   1 -12    0.66    0.30
   4   1  12    0.12    0.27
  -4   1 -12    0.65    0.31
   4   1  12    0.71    0.32
  -4  -1  12   -0.58    0.38
   5  -1  12   10.97    0.74
  -5  -1 -12    9.56    0.70
   5   1 -12   10.10    0.70
   5   1 -12   11.11    0.78
  -5   1  12   10.59    0.74
  -5   1 -12   12.17    0.93
   5  -1 -12   10.62    0.75
   5   1  12   10.68    0.76
   5   1  12   10.13    0.71
  -5  -1  12   10.07    0.71
   6   1 -12    6.79    0.71
  -6  -1 -12    7.17    0.70
  -6   1  12    7.51    0.73
   6   1  12    7.12    0.75
   6  -1 -12    7.09    0.68
  -6  -1  12    6.90    0.68
  -6   1 -12    7.12    0.73
   7  -1  12    3.13    0.57
  -7   1  12    3.43    0.61
   7   1 -12    3.08    0.56
  -7  -1 -12    4.21    0.61
   7  -1 -12    2.39    0.51
  -7   1 -12    2.47    0.56
   7   1  12    3.41    0.59
   8  -1  12    4.12    0.78
  -8  -1 -12    2.20    0.57
  -8   1  12    2.29    0.58
   8   1 -12    2.96    0.64
   8   1  12    2.17    0.58
  -8   1 -12    1.60    0.55
   8  -1 -12    2.78    0.59
  -8  -1  12    2.26    0.58
  -9   1  12    3.06    0.68
   9   1 -12    2.54    0.68
   9  -1  12    2.54    0.69
  -9  -1 -12    2.72    0.68
  -9   1 -12    3.79    0.73
  -9  -1  12    1.83    0.64
   9   1  12    4.23    0.75
   9  -1 -12    4.47    0.78
 -10   1  12    0.13    0.66
  10   1 -12   -0.20    0.63
 -10   1 -12    0.21    0.73
  10   1  12    0.78    0.60
   0  -2  12   33.98    1.10
   0   2 -12   33.83    0.99
   0   2 -12   32.77    0.96
   0  -2  12   33.69    0.97
   0   2  12   33.74    0.96
   0  -2 -12   33.74    0.96
   0   2  12   33.47    0.97
   1   2 -12   37.33    1.05
  -1  -2 -12   36.53    1.01
   1   2 -12   37.81    1.03
   1  -2  12   36.91    1.04
  -1   2  12   36.87    1.04
  -1   2  12   37.40    1.03
   1  -2 -12   37.29    1.03
  -1   2 -12   36.55    1.03
   1   2  12   37.89    1.04
  -1   2 -12   37.28    1.05
  -1  -2  12   38.51    1.05
   1   2  12   37.07    1.03
   2  -2  12   21.21    0.79
  -2   2  12   21.23    0.77
  -2   2  12   21.65    0.80
   2   2 -12   21.59    0.81
   2   2 -12   19.52    0.76
  -2  -2 -12   21.45    0.78
   2  -2 -12   20.62    0.78
  -2   2 -12   21.01    0.81
  -2  -2  12   20.72    0.77
   2   2  12   21.28    0.77
  -2   2 -12   21.06    0.80
  -3   2  12    4.79    0.58
   3   2 -12    4.51    0.49
   3   2 -12    4.83    0.80
   3  -2  12    4.36    0.47
  -3  -2 -12    4.07    0.44
  -3   2  12    4.49    0.57
   3  -2 -12    4.14    0.45
  -3   2 -12    3.61    0.42
   3   2  12    4.33    0.45
  -3  -2  12    4.36    0.45
   3   2  12    4.53    0.44
  -4  -2 -12    1.59    0.35
  -4   2  12    2.19    0.41
   4  -2  12    2.73    0.43
   4   2 -12    2.06    0.39
   4   2 -12    1.99    0.38
  -4   2  12    2.26    0.41
   4   2  12    2.17    0.41
   4   2  12    1.75    0.36
  -4  -2  12    2.15    0.39
   4  -2 -12    2.31    0.41
  -4   2 -12    1.94    0.38
  -4   2 -12    2.77    0.45
   5  -2  12    5.06    0.58
  -5   2  12    4.12    0.56
   5   2 -12    5.00    0.95
  -5  -2 -12    4.53    0.55
   5   2 -12    5.14    0.60
  -5   2  12    4.33    0.53
   5   2  12    3.72    0.55
   5   2  12    5.11    0.59
  -5  -2  12    3.92    0.50
  -5   2 -12    4.08    0.53
   5  -2 -12    5.18    0.91
  -5   2 -12    5.19    0.60
   6  -2  12   13.51    0.88
   6   2 -12   12.73    0.84
   6   2 -12   12.42    0.84
  -6   2  12   13.15    1.06
  -6  -2 -12   13.73    0.82
  -6   2 -12   12.68    0.88
  -6  -2  12   12.24    0.78
   6   2  12   12.62    0.87
   6   2  12   12.61    0.82
   6  -2 -12   14.32    0.85
  -7  -2 -12    2.05    0.48
  -7   2  12    1.56    0.47
  -7   2 -12    1.54    0.48
  -7  -2  12    2.07    0.49
   7  -2 -12    1.71    0.44
   7   2  12    1.07    0.45
   8  -2  12    0.45    0.49
  -8  -2 -12    0.67    0.46
  -8   2  12    0.45    0.47
   8   2 -12    1.21    0.54
  -8   2 -12    1.18    0.50
   8   2  12    2.02    0.56
   8  -2 -12    0.86    0.49
  -8  -2  12    0.64    0.47
   9  -2  12    0.69    0.64
   9   2 -12    1.24    0.58
  -9   2  12    1.74    0.59
  -9   2 -12    2.81    0.72
   9   2  12    1.97    0.61
   9  -2 -12    1.66    0.63
 -10   2  12    7.14    0.96
  10   2 -12    8.18    1.03
  10   2  12    6.30    0.92
   0   3  12   32.58    0.96
   0   3 -12   33.15    0.96
   0  -3  12   34.04    0.95
   0   3  12   32.05    0.97
   1   3 -12   45.66    1.18
   1   3 -12   47.05    1.21
  -1   3  12   45.34    1.22
   1  -3  12   46.21    1.19
  -1   3  12   46.39    1.20
   1   3  12   43.92    1.30
   1   3  12   43.76    1.15
  -1   3 -12   43.45    1.24
  -1   3 -12   47.41    1.19
  -1  -3  12   43.50    1.14
  -2   3  12   17.08    0.73
   2  -3  12   16.92    0.70
   2   3 -12   17.37    0.74
  -2   3  12   18.72    0.72
   2   3 -12   16.86    0.70
  -2   3 -12   17.90    0.72
   2   3  12   17.65    0.70
  -2   3 -12   17.12    0.74
  -2  -3  12   18.03    0.71
   2   3  12   17.77    0.73
   2  -3 -12   18.03    0.72
  -3  -3 -12    7.64    0.52
   3   3 -12    7.08    0.52
   3  -3  12    7.45    0.54
   3   3 -12    7.93    0.57
  -3   3  12    7.03    0.54
  -3   3  12    6.77    0.52
   3   3  12    7.18    0.50
   3   3  12    7.30    0.56
  -3  -3  12    7.00    0.52
  -3   3 -12    7.05    0.55
   3  -3 -12    6.71    0.52
  -3   3 -12    7.46    0.53
  -4  -3 -12    4.68    0.48
   4   3 -12    4.14    0.51
  -4   3  12    4.13    0.50
   4   3 -12    4.47    0.50
   4  -3  12    4.03    0.48
  -4   3  12    4.04    0.59
  -4   3 -12    4.74    0.52
  -4   3 -12    3.90    0.51
   4   3  12    3.76    0.46
  -4  -3  12    3.87    0.47
   4  -3 -12    3.84    0.47
   4   3  12    3.76    0.49
  -5   3  12    0.54    0.34
   5   3 -12    0.47    0.31
  -5   3  12    1.53    0.48
   5  -3  12    0.74    0.35
  -5  -3 -12    0.30    0.32
   5   3 -12    0.30    0.36
  -5  -3  12    0.48    0.31
  -5   3 -12    0.49    0.37
  -5   3 -12    0.70    0.39
   5   3  12    0.01    0.33
   5   3  12    0.54    0.50
   5  -3 -12    1.01    0.37
   6   3 -12    5.17    0.66
  -6   3  12    5.84    0.69
  -6  -3 -12    4.82    0.60
   6  -3  12    5.59    0.67
  -6   3  12    5.10    0.63
   6   3 -12    5.52    1.06
   6   3  12    5.05    0.64
  -6   3 -12    4.96    0.64
  -6   3 -12    4.42    0.61
  -6  -3  12    5.51    0.62
   6  -3 -12    5.03    0.61
   6   3  12    5.89    0.66
  -7   3  12    1.57    0.48
   7   3 -12    1.29    0.48
   7  -3  12    2.89    0.54
  -7  -3 -12    1.53    0.45
  -7   3 -12    1.71    0.57
   7   3  12    1.86    0.51
   7  -3 -12    2.93    0.50
  -7  -3  12    1.75    0.49
  -8  -3 -12   -0.20    0.64
   8   3 -12   -0.03    0.45
  -8   3  12    0.11    0.43
  -8   3 -12    0.76    0.51
  -8  -3  12    0.98    0.52
   8   3  12    0.37    0.46
   8  -3 -12    0.38    0.43
   9   3 -12   -0.13    0.54
  -9   3  12    1.24    0.68
   9   3  12    1.48    0.64
  -9   3 -12    0.39    0.59
  10   3 -12    0.92    0.67
 -10   3  12    3.01    0.75
  10   3  12    1.62    0.68
 -10   3 -12    0.74    0.68
   0   4 -12    0.83    0.23
   0   4  12    0.94    0.24
   0  -4 -12    0.70    0.22
   0  -4  12    1.17    0.33
   0   4  12    1.33    0.26
   0   4 -12    1.00    0.27
   1  -4  12   15.58    0.69
  -1  -4 -12   15.15    0.61
   1   4 -12   15.14    0.63
  -1   4  12   15.72    0.64
  -1   4  12   15.98    0.68
   1   4 -12   16.14    0.68
   1  -4 -12   15.83    0.64
  -1   4 -12   17.02    0.68
   1   4  12   15.34    0.64
  -1   4 -12   17.15    0.71
   1   4  12   16.31    0.67
   2   4 -12   17.67    0.74
   2   4 -12   18.35    0.73
  -2   4  12   16.64    0.73
  -2   4  12   18.79    0.74
  -2  -4 -12   18.39    0.70
   2   4  12   18.73    0.75
   2  -4 -12   19.88    1.04
   2   4  12   17.26    0.70
  -2   4 -12   17.98    0.77
  -2  -4  12   15.31    0.79
  -2   4 -12   18.38    0.89
  -3  -4 -12   13.91    0.66
   3  -4  12   13.09    0.65
   3   4 -12   12.65    0.80
   3   4 -12   13.29    0.69
  -3   4  12   11.88    0.69
  -3   4  12   13.20    0.66
   3   4  12   13.35    0.65
  -3   4 -12   11.74    0.64
   3   4  12   12.91    0.81
  -3   4 -12   11.78    0.68
   4   4 -12    2.33    0.39
  -4   4  12    3.15    0.48
  -4   4  12    3.49    0.44
  -4  -4 -12    3.32    0.62
   4  -4  12    3.35    0.46
   4   4 -12    3.24    0.47
   4   4  12    3.57    0.48
   4  -4 -12    3.42    0.46
  -4  -4  12    2.63    0.45
  -4   4 -12    3.81    0.53
   4   4  12    3.42    0.46
  -4   4 -12    2.91    0.43
  -5   4  12    1.13    0.39
   5  -4  12    1.14    0.35
   5   4 -12    1.01    0.41
  -5   4  12    1.45    0.39
   5   4 -12    0.85    0.31
   5   4  12    0.79    0.30
   5  -4 -12    1.04    0.36
   5   4  12    1.00    0.38
  -5   4 -12    1.18    0.37
  -5   4 -12    0.79    0.39
  -5  -4  12    1.30    0.37
   6  -4  12    0.65    0.38
  -6   4  12    0.43    0.40
   6   4 -12   -0.21    0.34
   6   4 -12    0.70    0.41
  -6   4  12    1.40    0.43
  -6  -4 -12    0.56    0.39
  -6   4 -12    0.75    0.70
  -6   4 -12    1.18    0.43
   6   4  12    0.49    0.39
  -6  -4  12    0.25    0.32
   6  -4 -12   -0.28    0.32
   6   4  12    0.24    0.33
  -7  -4 -12    2.28    0.51
  -7   4  12    4.01    0.63
   7   4 -12    3.56    0.60
   7  -4  12    3.39    0.59
   7  -4 -12    3.75    0.57
   7   4  12    3.03    0.59
  -7  -4  12    2.84    0.55
  -7   4 -12    3.49    0.64
   8   4 -12    1.31    0.83
  -8   4  12    1.25    0.52
   8   4  12    0.77    0.49
  -8   4 -12    1.61    0.58
  -9   4  12    3.78    0.77
   9   4 -12    2.06    0.61
  -9   4 -12    3.27    0.76
   9   4  12    3.67    0.72
   0  -5 -12   -0.01    0.21
   0   5  12    0.25    0.21
   0   5 -12    0.05    0.20
   0  -5  12    0.09    0.18
   0   5 -12    0.08    0.19
  -1   5  12    2.82    0.34
   1  -5  12    3.17    0.34
  -1   5  12    2.36    0.36
   1   5 -12    3.26    0.37
  -1  -5 -12    2.38    0.47
   1   5 -12    3.12    0.38
   1   5  12    3.49    0.46
  -1   5 -12    3.17    0.36
   1  -5 -12    2.74    0.32
  -1  -5  12    3.11    0.34
  -1   5 -12    2.64    0.36
   1   5  12    3.49    0.37
   2   5 -12    8.22    0.58
   2   5 -12    9.35    0.55
  -2  -5 -12    8.50    0.50
   2  -5  12    9.32    0.54
  -2   5  12    8.68    0.56
  -2   5  12    8.61    0.52
  -2  -5  12    9.24    0.52
   2   5  12    9.37    0.54
  -2   5 -12    9.38    0.87
   2   5  12    9.87    0.56
  -2   5 -12    9.09    0.56
   2  -5 -12    9.03    0.51
  -3   5  12    0.52    0.30
  -3  -5 -12    0.60    0.25
   3   5 -12    0.47    0.24
   3  -5  12    0.80    0.28
  -3   5  12    0.51    0.25
   3   5 -12    0.36    0.28
   3   5  12    0.80    0.30
   3  -5 -12    0.57    0.25
  -3   5 -12    1.12    0.29
  -3  -5  12    0.69    0.26
  -3   5 -12    1.13    0.35
   3   5  12    0.67    0.26
  -4  -5 -12    1.77    0.34
  -4   5  12    1.82    0.43
  -4   5  12    1.69    0.43
   4   5 -12    1.87    0.42
   4   5 -12    1.73    0.35
  -4  -5  12    1.48    0.35
   4   5  12    2.21    0.42
   4  -5 -12    1.74    0.36
   4   5  12    1.99    0.38
  -4   5 -12    1.56    0.39
  -4   5 -12    2.14    0.38
   5   5 -12    1.35    0.40
  -5  -5 -12    1.64    0.38
  -5   5  12    1.67    0.41
   5  -5  12    0.99    0.34
  -5   5  12    0.82    0.40
   5   5 -12    1.39    0.44
  -5   5 -12    1.31    0.44
  -5   5 -12    2.14    0.39
  -5  -5  12    1.83    0.41
   5   5  12    0.88    0.38
   5   5  12    1.78    0.39
  -6   5  12    4.33    0.63
  -6   5  12    4.28    0.62
  -6  -5 -12    3.51    0.50
   6   5 -12    3.40    0.51
   6  -5  12    3.93    0.54
   6   5 -12    4.49    0.64
  -6   5 -12    3.71    0.56
   6   5  12    2.84    0.50
  -6   5 -12    4.56    0.64
   6  -5 -12    3.51    0.53
   6   5  12    3.57    0.59
   7   5 -12    0.32    0.46
  -7   5  12    0.52    0.45
   7  -5  12    0.97    0.45
  -7   5 -12    0.04    0.43
   7  -5 -12    0.36    0.55
   8   5 -12    1.02    0.51
  -8   5  12    1.61    0.55
  -8   5 -12    0.44    0.50
   8   5  12    0.27    0.47
  -9   5  12    2.16    0.71
   9   5 -12    2.82    0.70
  -9   5 -12    2.40    0.76
   9   5  12    2.51    0.68
   0   6 -12   42.51    1.17
   0  -6  12   44.27    1.11
   0   6 -12   44.23    1.19
   0   6  12   42.29    1.13
  -1   6  12   11.65    0.60
   1   6 -12   11.65    0.61
  -1   6  12   11.51    0.58
   1   6 -12   12.21    0.62
   1  -6  12   12.51    0.58
  -1   6 -12   11.87    0.60
  -1  -6  12   11.41    0.55
  -1   6 -12   12.10    0.63
   1   6  12   12.01    0.58
   1   6  12   11.25    0.59
   1  -6 -12   12.36    0.55
  -2  -6 -12    1.47    0.41
   2   6 -12    0.97    0.31
  -2   6  12    0.94    0.29
  -2   6  12    0.74    0.27
   2   6 -12    0.90    0.26
   2  -6 -12    1.05    0.26
   2   6  12    0.62    0.27
   2   6  12    0.82    0.28
  -2   6 -12    0.82    0.30
  -3   6  12    1.06    0.30
  -3  -6 -12    0.74    0.26
   3   6 -12    1.04    0.31
   3   6 -12    0.68    0.28
  -3   6  12    0.71    0.30
   3  -6  12    0.92    0.28
   3   6  12    0.07    0.24
   3  -6 -12    0.92    0.28
  -3   6 -12    0.59    0.28
  -3   6 -12    0.73    0.33
   3   6  12    0.55    0.29
  -3  -6  12    0.91    0.27
  -4  -6 -12    3.39    0.43
   4   6 -12    2.63    0.43
  -4   6  12    2.78    0.46
  -4   6  12    3.25    0.44
   4  -6  12    2.58    0.42
   4   6 -12    3.02    0.42
   4   6  12    2.71    0.45
  -4   6 -12    2.59    0.40
   4   6  12    2.85    0.40
  -4   6 -12    3.12    0.48
  -4  -6  12    2.09    0.57
   4  -6 -12    2.88    0.41
   5   6 -12    9.89    0.75
  -5   6  12    8.96    0.74
  -5   6  12    9.21    0.68
  -5  -6 -12    9.24    0.66
   5   6 -12    9.46    0.69
  -5   6 -12   10.33    0.79
   5   6  12    9.23    0.66
  -5   6 -12    9.60    0.70
  -5  -6  12    9.37    0.69
   5   6  12   10.13    0.74
   5  -6 -12    9.39    0.67
   6   6 -12   10.20    0.83
   6   6 -12    7.05    0.92
   6  -6  12    9.55    1.20
  -6   6  12    9.57    0.81
   6   6  12    9.31    0.84
  -6   6 -12    9.22    0.81
   6  -6 -12    8.34    0.75
   6   6  12    7.52    0.68
  -7   6  12    1.01    0.51
   7   6 -12   -0.21    0.38
   7   6  12    0.48    0.41
  -7   6 -12   -0.07    0.43
  -8   6  12    0.39    0.50
   8   6 -12    0.56    0.49
  -8   6 -12    1.11    0.56
   8   6  12    0.33    0.49
  -9   6  12    0.80    0.59
   9   6 -12    0.90    0.60
  -9   6 -12    0.83    0.68
   9   6  12    0.83    0.67
   0   7  12   68.28    1.54
   0   7 -12   68.58    1.59
   0   7 -12   68.76    1.61
   0  -7  12   68.73    1.49
   0   7  12   69.31    1.56
   1   7 -12   25.21    0.89
  -1   7  12   24.27    0.85
   1  -7  12   24.67    0.80
   1   7 -12   24.52    0.86
  -1   7  12   22.72    1.05
  -1  -7  12   24.12    0.77
   1   7  12   24.27    0.83
  -1   7 -12   23.83    0.87
   1   7  12   25.63    0.85
  -1   7 -12   23.55    0.86
  -2   7  12   10.14    0.58
   2   7 -12    9.94    0.59
   2  -7  12   10.65    0.59
   2   7 -12   10.15    0.61
  -2   7  12   10.04    0.61
   2  -7 -12    9.59    0.52
   2   7  12    9.84    0.59
  -2  -7  12   10.33    0.53
   2   7  12    9.54    0.57
  -2   7 -12   10.14    0.63
   3  -7  12   11.00    0.62
   3   7 -12   11.02    0.66
  -3   7  12   10.97    0.67
   3   7 -12   11.91    0.67
  -3   7  12   11.42    0.66
   3   7  12   12.30    0.68
  -3   7 -12   10.55    0.65
   3  -7 -12   10.75    0.60
  -3   7 -12   12.36    0.72
  -3  -7  12   10.89    0.60
   3   7  12   11.94    0.79
  -4   7  12    6.63    0.57
   4   7 -12    5.69    0.56
   4  -7  12    6.16    0.58
   4   7 -12    6.39    0.61
  -4  -7 -12    5.75    0.70
  -4   7  12    6.11    0.62
   4   7  12    5.43    0.53
  -4   7 -12    7.09    0.60
  -4  -7  12    5.25    0.52
  -4   7 -12    6.80    0.65
   4   7  12    5.14    0.57
   5   7 -12    1.47    0.39
   5  -7  12    2.02    0.68
  -5   7  12    1.97    0.43
  -5   7  12    1.58    0.44
   5   7 -12    1.08    0.40
   5   7  12    1.01    0.39
   5  -7 -12    1.12    0.41
   5   7  12    1.06    0.36
  -5   7 -12    1.01    0.33
  -5   7 -12    1.42    0.45
   6   7 -12    1.45    0.45
  -6   7  12    1.43    0.49
   6   7  12    1.95    0.48
  -6   7 -12    1.39    0.45
   7   7 -12    1.43    0.49
  -7   7  12    1.13    0.50
   7   7  12    1.43    0.50
  -7   7 -12    0.76    0.48
  -8   7  12    0.22    0.51
   8   7 -12    0.03    0.52
  -8   7 -12    0.39    0.52
   0   8  12    0.31    0.22
   0   8 -12    0.58    0.27
   0   8  12    1.03    0.24
   0   8 -12    0.44    0.26
   1   8 -12    2.38    0.37
   1   8 -12    1.98    0.34
  -1   8  12    1.53    0.30
  -1   8  12    2.00    0.31
   1   8  12    2.75    0.35
  -1   8 -12    2.56    0.35
  -1   8 -12    2.03    0.35
   1   8  12    2.37    0.32
   2   8 -12    0.90    0.29
   2   8 -12    1.30    0.29
  -2   8  12    1.14    0.30
  -2   8  12    0.73    0.28
   2   8  12    0.50    0.22
   2   8  12    1.02    0.29
  -2   8 -12    1.14    0.33
  -2   8 -12    0.49    0.26
  -3   8  12    0.93    0.28
  -3   8  12    0.78    0.30
   3   8 -12    1.21    0.33
   3   8 -12    1.50    0.32
   3   8  12    1.03    0.30
   3   8  12    1.16    0.31
  -3   8 -12    1.37    0.32
  -3   8 -12    1.49    0.36
   4   8 -12    2.61    0.54
  -4   8  12    2.74    0.41
  -4   8  12    2.01    0.53
   4   8 -12    2.71    0.73
  -4   8 -12    2.67    0.51
  -4   8 -12    2.37    0.44
   4   8  12    2.74    0.42
   5   8 -12    4.43    0.58
   5   8 -12    3.20    0.48
  -5   8  12    3.83    0.56
  -5   8  12    3.84    0.54
   5   8  12    3.31    0.50
  -5   8 -12    3.81    0.60
   5   8  12    3.33    0.47
   6   8 -12    5.14    0.67
  -6   8  12    4.95    0.65
  -6   8 -12    4.17    0.69
   6   8  12    5.09    0.63
  -7   8  12    1.27    0.54
   7   8 -12    2.60    0.54
  -7   8 -12    2.67    0.63
   7   8  12    3.10    0.56
   8   8 -12    1.75    0.58
  -8   8  12    0.64    0.86
   8   8  12    0.51    0.50
   0   9  12    0.29    0.20
   0   9  12    0.40    0.22
   0   9 -12    0.65    0.25
   1   9 -12    0.50    0.28
  -1   9  12    0.71    0.25
  -1   9 -12    0.76    0.32
  -1   9 -12    0.90    0.29
   1   9  12    1.22    0.27
   1   9  12    0.88    0.25
  -2   9  12    0.37    0.27
  -2   9  12    0.11    0.23
   2   9 -12    0.21    0.25
  -2   9 -12    0.34    0.25
   2   9  12    0.55    0.25
  -2   9 -12    0.13    0.26
   2   9  12    0.31    0.23
   3   9 -12    1.29    0.36
  -3   9  12    1.08    0.31
   3   9 -12    1.05    0.32
   3   9  12    1.50    0.34
  -3   9 -12    1.15    0.35
   3   9  12    0.87    0.29
  -4   9  12    1.40    0.39
   4   9 -12    0.98    0.32
  -4   9  12    1.81    0.39
   4   9 -12    1.24    0.37
  -4   9 -12    1.14    0.35
  -4   9 -12    1.16    0.37
   4   9  12    1.15    0.35
   4   9  12    1.11    0.34
  -5   9  12    0.60    0.37
   5   9 -12    0.89    0.39
   5   9  12    0.72    0.35
  -5   9 -12    1.08    0.42
   6   9 -12    1.29    0.42
  -6   9  12   -0.05    0.41
   6   9  12    1.03    0.41
  -6   9 -12    1.28    0.50
   7   9 -12    0.36    0.63
  -7   9 -12   -0.42    0.78
   7   9  12    0.10    0.43
   0  10 -12    4.31    0.45
   0  10  12    4.70    0.42
   0  10  12    4.52    0.41
   0  10 -12    5.35    0.49
   1  10 -12    1.51    0.31
  -1  10  12    1.62    0.31
   1  10 -12    2.10    0.34
   1  10  12    2.45    0.33
   1  10  12    2.21    0.30
  -1  10 -12    1.91    0.35
  -1  10 -12    1.24    0.31
   2  10 -12    0.67    0.28
  -2  10  12    1.06    0.30
  -2  10  12    0.94    0.27
   2  10 -12    0.49    0.27
   2  10  12    0.59    0.25
  -2  10 -12    0.57    0.30
   2  10  12    0.66    0.25
  -2  10 -12    0.78    0.29
  -3  10  12    0.75    0.31
   3  10 -12    0.88    0.32
   3  10 -12    1.09    0.32
  -3  10  12    1.19    0.32
   3  10  12    1.28    0.29
   3  10  12    1.13    0.42
  -3  10 -12    0.91    0.33
  -3  10 -12    0.92    0.35
  -4  10  12    0.63    0.32
   4  10 -12    0.09    0.28
   4  10 -12   -0.25    0.29
  -4  10  12    0.06    0.29
  -4  10 -12   -0.13    0.33
   4  10  12    0.57    0.30
   5  10 -12    0.89    0.39
  -5  10  12    0.56    0.36
   5  10  12    0.86    0.36
  -5  10 -12   -0.07    0.37
  -6  10  12    1.84    0.81
   6  10 -12    1.66    0.60
   6  10  12    0.53    0.49
   0  11 -12    2.31    0.33
   0  11 -12    2.14    0.35
   0  11  12    2.22    0.30
   0  11  12    2.10    0.28
  -1  11  12    0.61    0.24
   1  11 -12    0.07    0.23
   1  11 -12    1.09    0.28
  -1  11  12    0.97    0.26
  -1  11 -12    0.48    0.26
   1  11  12    0.93    0.22
  -1  11 -12    0.40    0.24
   1  11  12    0.52    0.23
   2  11 -12    0.13    0.22
   2  11 -12   -0.11    0.23
  -2  11  12    0.25    0.23
   2  11  12   -0.45    0.17
   2  11  12    0.49    0.23
  -2  11 -12    0.14    0.26
  -2  11 -12    0.08    0.26
   3  11 -12   -0.11    0.28
  -3  11  12    0.57    0.29
  -3  11  12    0.22    0.28
   3  11 -12    0.05    0.27
   3  11  12    0.85    0.27
   3  11  12    0.89    0.28
  -3  11 -12   -0.10    0.31
  -4  11  12    0.61    0.32
   4  11 -12    0.08    0.31
   4  11 -12    0.46    0.32
  -4  11 -12    0.33    0.35
   4  11  12    0.49    0.28
   4  11  12    0.35    0.27
   5  11 -12    0.51    0.37
  -5  11  12   -0.08    0.36
  -5  11 -12    0.52    0.40
   5  11  12   -0.79    0.31
   0  12 -12    0.50    0.24
   0  12 -12    0.33    0.23
   0  12  12    0.52    0.17
   1  12 -12    0.71    0.25
  -1  12  12    0.66    0.20
   1  12 -12    0.47    0.24
   1  12  12    0.62    0.19
  -1  12 -12    0.55    0.27
   1  12  12    0.32    0.16
  -1  12 -12    0.78    0.26
   2  12 -12    0.53    0.25
   2  12 -12    0.48    0.25
  -2  12  12    0.74    0.24
  -2  12  12    0.86    0.26
  -2  12 -12    0.40    0.28
  -2  12 -12    0.18    0.29
   2  12  12    0.93    0.20
   2  12  12    1.13    0.23
   3  12 -12    0.53    0.29
  -3  12  12    0.37    0.30
  -3  12  12    0.20    0.28
   3  12 -12    0.34    0.30
   3  12  12    0.57    0.24
   4  12 -12    0.48    0.32
  -4  12  12    0.08    0.34
   4  12  12    0.83    0.28
  -4  12 -12    0.19    0.36
   0  13 -12    0.13    0.19
   0  13 -12   -0.19    0.18
   1  13 -12    0.09    0.18
   1  13 -12    0.12    0.18
  -1  13 -12    0.08    0.21
  -1  13 -12    0.04    0.36
   2  13 -12    0.15    0.20
  -2  13  12    0.30    0.16
   2  13 -12   -0.01    0.19
  -2  13 -12   -0.02    0.26
  -2  13 -12    0.11    0.26
   0   0 -13    0.15    0.23
   0   0  13    0.33    0.23
  -1   0 -13    5.08    0.45
  -1   0  13    4.20    0.41
   1   0  13    4.65    0.43
   1   0 -13    5.04    0.62
  -1   0 -13    4.48    0.42
   1   0 -13    4.92    0.54
  -1   0  13    4.23    0.41
   1   0  13    3.98    0.41
   2   0  13    0.45    0.43
   2   0 -13    0.20    0.22
   2   0  13    0.15    0.24
   2   0 -13    0.82    0.28
  -2   0  13    0.26    0.23
  -2   0  13    0.08    0.23
   3   0  13    9.25    0.58
   3   0  13    9.46    0.60
  -3   0  13    9.50    0.61
   3   0 -13    8.92    0.61
   3   0 -13    9.02    0.58
  -3   0 -13    9.30    0.59
  -3   0  13    8.12    0.57
  -3   0 -13    9.63    0.59
  -4   0  13    2.96    0.46
   4   0  13    3.67    0.49
   4   0  13    2.93    0.46
  -4   0 -13    3.07    0.46
   4   0 -13    3.29    0.46
   5   0  13   35.69    1.26
  -5   0 -13   30.65    1.19
  -5   0  13   30.98    1.20
   6   0 -13    7.12    0.74
   6   0  13    7.19    0.74
  -6   0  13    7.69    0.73
   7   0 -13    1.20    0.47
   7   0  13    1.15    0.56
  -7   0  13    1.36    0.50
  -7   0 -13    0.86    0.46
   8   0  13    0.88    0.47
  -8   0  13    1.01    0.80
  -8   0 -13    0.13    0.43
  -9   0 -13    0.61    0.56
   9   0 -13    0.65    0.52
   9   0  13    0.72    0.55
  -9   0  13   -0.49    0.49
  10   0 -13    9.41    1.15
  10   0  13    7.58    1.00
   0  -1 -13   93.45    1.96
   0  -1  13   95.24    1.96
   0   1  13   96.63    2.14
   0   1  13   93.54    1.98
   0  -1 -13   93.03    1.95
   0   1 -13   91.98    1.97
   0   1 -13   92.85    1.96
   0  -1  13   91.72    1.96
   1  -1  13   11.70    0.59
  -1  -1 -13   12.11    0.60
   1   1 -13   12.23    0.61
  -1  -1 -13   13.11    0.61
  -1   1  13   11.33    0.60
   1   1 -13   12.61    0.60
  -1   1  13   12.51    0.61
   1  -1  13   12.02    0.59
   1  -1 -13   12.37    0.59
   1   1  13   12.35    0.62
  -1   1 -13   11.52    0.60
   1  -1 -13   12.85    0.62
  -1   1 -13   12.13    0.60
   1   1  13   11.71    0.60
  -1  -1  13   13.43    0.62
  -1  -1  13   11.22    0.59
  -2  -1 -13    9.27    0.55
   2  -1  13    8.83    0.54
  -2   1  13    8.46    0.54
   2  -1  13    9.30    0.57
   2   1 -13    9.88    0.57
  -2   1  13    9.84    0.59
   2   1 -13    9.54    0.57
  -2  -1  13    9.40    0.56
  -2  -1  13    9.10    0.56
   2   1  13    9.40    0.58
  -2   1 -13    8.88    0.56
  -2   1 -13    9.04    0.55
   2  -1 -13    9.44    0.56
   2   1  13    9.69    0.55
   2  -1 -13    8.05    0.67
   3   1 -13   10.00    0.63
  -3   1  13   10.80    0.72
  -3   1  13   10.78    0.63
  -3  -1 -13   10.48    0.63
   3  -1  13   10.95    0.65
   3   1 -13   11.01    0.64
   3   1  13   10.61    0.62
  -3  -1  13   10.23    0.63
  -3   1 -13   10.41    0.62
   3  -1 -13   10.11    0.63
  -3   1 -13   10.07    0.61
   3   1  13   10.35    0.64
  -4  -1 -13    2.71    0.43
   4  -1  13    3.36    0.47
   4   1 -13    3.95    0.60
   4   1 -13    3.71    0.47
  -4   1  13    3.09    0.44
  -4  -1  13    3.29    0.45
   4  -1 -13    3.29    0.46
   4   1  13    3.31    0.46
  -4   1 -13    3.64    0.48
   4   1  13    3.80    0.59
  -4   1 -13    4.50    0.52
  -5   1  13    9.87    0.76
  -5  -1 -13   10.02    0.74
   5   1 -13   10.58    0.77
   5  -1  13   10.11    0.76
  -5  -1  13   11.11    0.78
   5   1  13   10.93    0.79
  -5   1 -13   10.87    0.78
   5   1  13    9.95    0.73
   5  -1 -13   10.92    0.79
  -6  -1 -13   13.38    0.86
   6   1 -13   15.51    0.95
  -6   1  13   13.64    0.88
   6  -1  13   15.19    0.98
   6   1  13   13.82    0.92
  -6  -1  13   14.39    0.90
   6  -1 -13   14.21    1.11
  -6   1 -13   15.28    0.94
   7   1 -13    2.10    0.53
  -7  -1 -13    1.98    0.48
  -7   1  13    1.75    0.94
   7  -1  13    1.86    0.50
  -7  -1  13    0.80    0.51
  -7   1 -13    1.81    0.50
   7   1  13    1.87    0.48
   7  -1 -13    2.02    0.50
  -8   1  13    0.72    0.51
   8  -1  13    1.72    0.78
  -8  -1 -13    0.20    0.43
   8   1 -13    0.84    0.44
   8   1  13    0.68    0.49
   8  -1 -13    2.12    0.55
  -8  -1  13    1.00    0.50
  -8   1 -13    0.56    0.50
   9   1 -13    3.27    0.73
   9  -1  13    3.47    0.76
  -9   1  13    3.64    0.74
  -9  -1 -13    4.25    1.00
  -9  -1  13    3.61    1.15
  -9   1 -13    4.16    0.74
   9   1  13    3.24    0.71
   9  -1 -13    4.01    0.71
 -10   1  13   -0.59    0.70
  10   1 -13    0.33    0.62
  10   1  13    0.55    0.67
   0   2 -13   13.47    0.64
   0   2  13   13.62    0.64
   0   2 -13   13.28    0.62
   0   2  13   14.32    0.63
   0  -2  13   14.52    0.64
   0  -2 -13   14.85    0.64
   1   2 -13   20.39    0.75
   1   2 -13   20.09    0.76
   1  -2  13   18.78    0.74
  -1   2  13   19.16    0.73
  -1   2  13   20.34    0.77
  -1  -2 -13   19.17    0.74
  -1  -2  13   20.63    0.77
   1  -2 -13   19.50    0.75
  -1   2 -13   20.38    0.78
   1   2  13   19.85    0.91
  -1   2 -13   20.98    0.76
   1   2  13   19.40    0.74
  -2   2  13    1.90    0.32
   2  -2  13    2.01    0.34
  -2  -2 -13    2.35    0.34
   2   2 -13    2.70    0.38
   2   2  13    2.85    0.39
  -2   2 -13    2.19    0.35
   2   2  13    2.54    0.35
  -2   2 -13    2.04    0.34
   2  -2 -13    1.99    0.33
  -2  -2  13    1.83    0.32
  -3  -2 -13    9.91    0.60
  -3   2  13    9.21    0.61
   3  -2  13    9.67    0.61
   3   2 -13    8.70    0.61
   3   2 -13    9.51    0.60
  -3   2  13    9.70    0.61
   3   2  13    9.97    0.63
  -3   2 -13    9.61    0.60
  -3   2 -13    9.62    0.74
  -3  -2  13   10.47    0.62
   3   2  13    8.76    0.60
   3  -2 -13   10.33    0.61
   4  -2  13   47.41    1.44
   4   2 -13   43.39    1.35
   4   2 -13   41.93    1.33
  -4   2  13   45.17    1.35
  -4   2  13   44.96    1.38
  -4  -2 -13   45.85    1.35
   4  -2 -13   47.30    1.38
   4   2  13   44.98    1.34
  -4   2 -13   42.83    1.36
   4   2  13   45.88    1.39
  -4   2 -13   44.46    1.39
  -4  -2  13   45.51    1.36
  -5  -2 -13   11.24    0.75
   5   2 -13   10.56    0.74
  -5   2  13   10.66    0.76
   5   2 -13   11.84    0.82
  -5   2  13   11.43    0.77
   5  -2  13   10.91    0.74
  -5  -2  13   10.42    0.73
   5  -2 -13   10.66    0.77
  -5   2 -13   11.05    0.77
  -5   2 -13   11.19    0.73
   5   2  13   11.32    0.78
   5   2  13    9.97    0.80
  -6  -2 -13    0.17    0.41
   6   2 -13    0.59    0.38
   6  -2  13   -0.09    0.35
  -6   2  13   -0.15    0.35
   6   2 -13    0.01    0.58
  -6  -2  13    0.13    0.34
   6  -2 -13    0.12    0.34
  -6   2 -13   -0.02    0.35
   6   2  13    0.75    0.38
   6   2  13    0.22    0.36
   7   2 -13    1.67    0.53
  -7  -2 -13    1.39    0.43
   7  -2  13    0.54    0.49
  -7   2  13    0.51    0.44
  -7   2 -13    0.71    0.46
   7  -2 -13    1.26    0.45
  -7  -2  13    0.89    0.41
   7   2  13    1.18    0.45
  -8  -2 -13    0.11    0.45
  -8   2  13   -0.19    0.41
   8  -2  13    0.84    0.53
   8   2 -13    0.09    0.46
  -8   2 -13   -0.01    0.42
   8  -2 -13   -0.52    0.39
   8   2  13   -0.35    0.42
  -8  -2  13   -0.18    0.47
   9   2 -13    3.16    0.74
  -9   2  13    3.28    0.72
   9  -2  13    3.41    0.74
   9  -2 -13    1.36    1.06
  -9   2 -13    3.40    0.75
 -10   2  13    5.51    0.93
  10   2 -13    5.32    0.91
 -10   2 -13    4.39    1.02
  10   2  13    5.15    0.88
   0   3 -13    5.25    0.44
   0   3  13    4.36    0.41
   0   3  13    5.13    0.45
   0   3 -13    5.35    0.48
   0  -3  13    4.70    0.42
   1  -3  13    4.96    0.44
   1   3 -13    6.13    0.45
  -1   3  13    5.29    0.42
   1   3 -13    5.53    0.47
  -1   3  13    6.62    0.49
   1   3  13    6.14    0.45
   1   3  13    4.57    0.43
  -1   3 -13    5.98    0.49
  -1   3 -13    5.86    0.44
   1  -3 -13    5.08    0.43
  -1  -3  13    5.67    0.45
  -2   3  13    4.61    0.48
  -2   3  13    4.29    0.42
   2   3 -13    4.40    0.43
  -2  -3 -13    4.40    0.41
   2   3 -13    3.64    0.42
   2  -3  13    3.90    0.43
   2  -3 -13    3.84    0.42
  -2  -3  13    3.91    0.42
   2   3  13    4.27    0.45
  -2   3 -13    4.00    0.42
   2   3  13    4.39    0.42
  -2   3 -13    4.76    0.48
  -3   3  13   11.51    0.66
  -3  -3 -13   11.57    0.64
   3   3 -13   11.50    0.64
  -3   3  13   12.60    0.68
   3   3 -13   12.08    0.69
   3  -3  13   11.69    0.66
  -3  -3  13   11.92    0.67
  -3   3 -13   12.01    0.70
   3   3  13   11.57    0.63
  -3   3 -13   12.01    0.69
   3  -3 -13   11.84    0.67
   3   3  13   11.43    0.66
  -4   3  13    4.19    0.52
   4   3 -13    3.51    0.75
   4   3 -13    4.61    0.54
  -4  -3 -13    3.35    0.45
  -4   3  13    5.09    0.54
   4  -3  13    5.23    0.56
  -4   3 -13    5.59    0.56
   4   3  13    4.58    0.52
   4  -3 -13    5.80    0.56
  -4   3 -13    4.77    0.55
  -4  -3  13    4.31    0.50
   4   3  13    4.66    0.65
  -5  -3 -13    0.08    0.28
   5   3 -13    0.17    0.36
   5  -3  13    0.44    0.32
  -5   3  13   -0.15    0.31
   5   3 -13    0.38    0.36
  -5   3  13    0.49    0.32
   5  -3 -13   -0.04    0.28
   5   3  13    0.14    0.28
  -5   3 -13    0.76    0.55
  -5  -3  13    0.44    0.33
   5   3  13    0.10    0.34
  -5   3 -13   -0.16    0.28
  -6   3  13    1.32    0.45
   6   3 -13    1.15    0.45
   6  -3  13    1.01    0.39
  -6  -3 -13    1.90    0.43
   6   3 -13    1.56    0.48
  -6   3  13    0.87    0.43
   6   3  13    1.22    0.41
   6  -3 -13    1.16    0.38
  -6   3 -13    0.73    0.44
   6   3  13    0.43    0.41
  -6  -3  13    0.68    0.37
   7  -3  13    1.52    0.47
  -7   3  13    0.10    0.40
  -7  -3 -13    0.39    0.38
   7   3 -13    0.04    0.42
   7   3  13    1.00    0.47
  -7   3 -13    0.03    0.42
  -7  -3  13    0.57    0.43
   7  -3 -13    1.08    0.42
  -8   3  13    1.20    0.55
   8   3 -13    0.54    0.42
   8   3  13    1.37    0.54
  -8   3 -13    1.76    0.60
  -8  -3  13   -0.16    0.48
   8  -3 -13    1.58    0.53
   9   3 -13    3.80    0.79
  -9   3  13    4.88    1.26
   9   3  13    2.63    0.68
  -9   3 -13    2.94    0.74
 -10   3  13    0.48    0.62
  10   3 -13    0.75    0.65
 -10   3 -13    0.84    0.69
  10   3  13    0.71    0.60
   0  -4 -13   22.64    0.77
   0   4 -13   23.55    0.82
   0   4 -13   21.42    0.82
   0   4  13   22.39    0.79
   0  -4  13   25.56    1.18
   0   4  13   23.18    0.83
   1   4 -13    0.25    0.25
   1   4 -13    0.25    0.20
  -1   4  13    0.54    0.25
  -1  -4 -13    0.53    0.22
  -1   4  13    0.43    0.22
   1   4  13    0.53    0.25
  -1   4 -13    0.21    0.36
  -1   4 -13    0.82    0.27
   1  -4 -13    0.77    0.23
   1   4  13    0.35    0.21
  -2   4  13    7.79    0.53
   2   4 -13    7.68    0.56
  -2  -4 -13    8.44    0.51
   2   4 -13    7.81    0.80
  -2   4  13    8.10    0.56
   2   4  13    7.49    0.53
   2  -4 -13    7.77    0.59
  -2   4 -13    7.17    0.56
  -2   4 -13    7.51    0.52
   2   4  13    8.02    0.52
  -3   4  13   27.46    0.98
  -3   4  13   30.57    1.54
   3  -4  13   25.75    0.95
   3   4 -13   25.58    0.96
  -3   4 -13   26.78    0.98
   3   4  13   27.40    0.96
   3   4  13   28.06    1.04
  -3   4 -13   26.83    1.01
   4   4 -13   10.94    0.71
  -4   4  13   12.05    0.77
   4  -4  13   11.64    0.73
   4   4 -13   10.08    0.67
  -4   4  13   10.73    0.66
  -4   4 -13    9.94    0.66
   4   4  13   10.33    0.66
   4   4  13   11.09    0.72
  -4  -4  13   10.62    0.67
  -4   4 -13   11.05    0.74
   4  -4 -13   10.77    0.68
  -5   4  13    3.32    0.61
  -5   4  13    3.73    0.56
   5  -4  13    3.22    0.49
   5   4 -13    4.51    0.60
  -5  -4 -13    3.01    0.47
   5   4 -13    2.81    0.46
  -5   4 -13    3.64    0.55
   5  -4 -13    2.85    0.47
   5   4  13    2.49    0.42
   5   4  13    3.26    0.53
  -5  -4  13    3.92    0.51
  -5   4 -13    2.96    0.51
  -6   4  13    7.09    0.76
   6   4 -13    7.01    0.75
  -6   4  13    6.16    0.69
   6   4 -13    6.23    0.71
   6  -4  13    6.65    0.68
  -6  -4 -13    7.07    0.67
   6   4  13    6.26    0.68
  -6   4 -13    7.49    0.74
  -6   4 -13    6.49    0.72
   6  -4 -13    6.43    0.68
   6   4  13    5.41    0.75
  -6  -4  13    6.41    0.68
   7   4 -13    4.54    0.68
  -7   4  13    3.70    0.66
  -7  -4 -13    3.43    0.59
  -7   4 -13    4.92    0.74
   7   4  13    4.78    0.73
  -7  -4  13    2.95    0.54
   7  -4 -13    3.44    0.58
   8   4 -13    1.89    0.59
  -8   4  13    1.06    0.60
  -8   4 -13    1.29    0.56
   8   4  13    1.36    0.54
   9   4 -13    0.35    0.54
  -9   4  13    1.70    0.65
  -9   4 -13    0.53    0.64
   9   4  13    0.82    0.59
   0  -5 -13    0.71    0.23
   0  -5  13    0.78    0.25
   0   5 -13    1.18    0.51
   0   5 -13    1.16    0.28
   0   5  13    1.00    0.25
  -1   5  13   11.59    0.62
  -1   5  13   11.45    0.59
  -1  -5 -13   11.98    0.57
   1  -5  13   12.37    0.60
   1   5 -13   11.94    0.74
   1   5 -13   12.08    0.62
  -1   5 -13   13.57    0.96
   1  -5 -13   11.10    0.56
   1   5  13   12.33    0.60
  -1  -5  13   12.23    0.59
  -1   5 -13   11.04    0.60
   1   5  13   11.29    0.60
  -2   5  13   -0.22    0.17
   2  -5  13    0.23    0.23
   2   5 -13    0.04    0.22
  -2  -5 -13    0.33    0.21
   2   5 -13    0.28    0.25
  -2   5  13   -0.03    0.23
   2  -5 -13    0.11    0.23
   2   5  13   -0.24    0.20
  -2   5 -13    0.17    0.27
   2   5  13   -0.12    0.24
  -2  -5  13    0.17    0.21
   3   5 -13   13.67    0.71
   3   5 -13   13.36    0.74
  -3   5  13   14.27    0.76
  -3  -5 -13   13.18    0.66
  -3   5  13   14.03    0.71
  -3  -5  13   14.00    0.70
  -3   5 -13   12.12    0.99
   3  -5 -13   13.44    0.69
   3   5  13   13.43    0.69
  -3   5 -13   13.70    0.75
   3   5  13   13.95    0.74
  -4   5  13    9.87    0.66
   4   5 -13    8.82    0.66
  -4   5  13    8.98    0.71
  -4  -5 -13   10.69    0.64
   4   5 -13    9.59    0.69
   4   5  13   11.39    0.73
  -4   5 -13    9.26    0.71
  -4  -5  13    9.52    0.64
   4  -5 -13   10.13    0.85
   4   5  13   10.12    0.66
  -4   5 -13    9.96    0.65
   5   5 -13    2.21    0.41
  -5  -5 -13    1.66    0.40
  -5   5  13    1.30    0.38
   5  -5  13    1.39    0.36
   5   5 -13    2.74    0.51
  -5   5  13    2.32    0.49
   5   5  13    1.73    0.50
  -5   5 -13    2.68    0.46
  -5   5 -13    1.83    0.44
   5   5  13    1.55    0.43
   6  -5  13    1.35    0.40
  -6   5  13    1.86    0.53
  -6  -5 -13    2.50    0.45
   6   5 -13    1.48    0.46
   6   5 -13    1.81    0.45
  -6   5 -13    1.17    0.46
   6  -5 -13    2.56    0.46
   6   5  13    1.77    0.46
   6   5  13    2.12    0.50
  -7   5  13    2.85    0.63
   7   5 -13    4.74    1.10
   7   5  13    2.75    0.59
  -7   5 -13    2.75    0.60
  -8   5  13    2.86    0.67
   8   5 -13    3.40    0.63
  -8   5 -13    2.91    0.65
   8   5  13    2.59    0.70
  -9   5  13    1.52    0.68
   9   5 -13    2.45    0.70
  -9   5 -13    1.82    0.64
   9   5  13    1.57    0.63
   0   6 -13    6.00    0.51
   0  -6 -13    5.69    0.42
   0  -6  13    5.42    0.45
   0   6  13    5.08    0.45
   0   6 -13    5.62    0.46
  -1   6  13    8.74    0.54
  -1  -6 -13    8.37    0.49
   1   6 -13    8.52    0.55
   1   6 -13    8.83    0.58
  -1   6  13    8.98    0.56
   1  -6  13    8.79    0.58
  -1  -6  13    8.22    0.51
  -1   6 -13    8.11    0.57
  -1   6 -13    9.03    0.56
   1   6  13    8.99    0.56
   1  -6 -13    9.15    0.51
   1   6  13    8.60    0.53
  -2   6  13    6.09    0.50
   2   6 -13    6.58    0.52
   2  -6  13    5.86    0.52
  -2   6  13    5.97    0.52
   2   6 -13    6.29    0.53
  -2  -6 -13    5.47    0.45
   2  -6 -13    6.28    0.49
   2   6  13    6.74    0.51
  -2   6 -13    6.10    0.55
   2   6  13    5.58    0.51
   3   6 -13    0.09    0.23
   3  -6  13    0.07    0.25
  -3   6  13    0.52    0.25
  -3  -6 -13    0.37    0.25
  -3   6  13    0.45    0.28
   3   6 -13    0.27    0.29
  -3   6 -13    0.44    0.24
   3  -6 -13   -0.02    0.31
   3   6  13    0.39    0.28
   3   6  13    0.60    0.26
  -3   6 -13    0.29    0.31
  -3  -6  13    0.25    0.28
  -4   6  13    5.53    0.56
  -4  -6 -13    5.92    0.54
   4   6 -13    6.14    0.63
   4  -6  13    5.18    0.54
  -4   6  13    6.26    0.64
   4   6 -13    5.37    0.54
  -4  -6  13    4.51    0.65
   4   6  13    6.08    0.54
  -4   6 -13    6.62    0.61
  -4   6 -13    5.09    0.58
   4   6  13    5.82    0.60
   4  -6 -13    6.69    0.58
  -5  -6 -13    2.00    0.42
   5   6 -13    1.59    0.45
   5   6 -13    1.40    0.38
   5  -6  13    2.33    0.43
  -5   6  13    2.16    0.51
  -5   6  13    2.59    0.44
  -5   6 -13    1.50    0.40
  -5   6 -13    1.92    0.47
  -5  -6  13    1.66    0.43
   5  -6 -13    2.62    0.46
   5   6  13    2.38    0.44
   5   6  13    1.76    0.44
   6   6 -13    8.82    1.29
  -6   6  13    9.46    0.85
   6   6  13    9.45    1.31
  -6   6 -13    9.14    0.86
  -7   6  13   -0.14    0.42
   7   6 -13    0.66    0.44
  -7   6 -13    0.12    0.49
   7   6  13   -0.41    0.41
   8   6 -13   -0.17    0.45
  -8   6  13   -0.26    0.48
  -8   6 -13    0.10    0.48
   8   6  13   -0.01    0.46
   9   6 -13    1.55    0.81
  -9   6  13    2.11    0.69
  -9   6 -13    3.14    0.78
   0   7 -13    0.13    0.25
   0   7  13   -0.10    0.31
   0   7 -13    0.22    0.24
   0   7  13    0.00    0.22
   0  -7  13    0.17    0.22
  -1   7  13    0.77    0.25
   1   7 -13    1.09    0.31
   1   7 -13    0.54    0.25
   1  -7  13    1.47    0.29
  -1   7  13    1.14    0.30
  -1   7 -13    1.40    0.34
   1   7  13    0.73    0.30
   1  -7 -13    1.33    0.41
  -1   7 -13    0.85    0.29
   1   7  13    1.09    0.28
  -1  -7  13    1.09    0.25
   2   7 -13    2.02    0.38
  -2   7  13    2.59    0.40
   2   7 -13    2.11    0.37
  -2   7  13    2.04    0.34
   2   7  13    2.79    0.63
   2   7  13    2.06    0.37
   2  -7 -13    3.15    0.38
  -2  -7  13    2.56    0.34
  -2   7 -13    2.18    0.38
  -2   7 -13    2.14    0.38
   3   7 -13    3.63    0.45
   3  -7  13    3.92    0.45
   3   7 -13    3.90    0.47
  -3   7  13    4.45    0.49
  -3   7  13    4.57    0.51
  -3  -7  13    3.75    0.45
   3   7  13    3.83    0.45
  -3   7 -13    4.55    0.50
   3   7  13    4.13    0.47
   3  -7 -13    4.20    0.45
  -3   7 -13    4.23    0.50
   4   7 -13    7.65    0.67
   4  -7  13    8.07    0.65
  -4   7  13    7.62    0.63
   4   7 -13    8.95    0.65
  -4   7  13    9.26    0.70
  -4  -7 -13    7.80    0.63
  -4  -7  13    8.00    0.64
   4  -7 -13    8.08    0.89
  -4   7 -13    9.13    0.73
  -4   7 -13    8.37    0.64
   4   7  13    8.80    0.63
   4   7  13    8.61    0.66
  -5   7  13    4.86    0.83
  -5   7  13    6.20    0.63
   5   7 -13    5.39    0.61
  -5   7 -13    6.17    0.61
   5   7  13    4.85    0.58
  -5   7 -13    4.63    0.63
   5   7  13    5.93    0.84
   6   7 -13    3.86    0.63
  -6   7  13    4.27    0.64
  -6   7 -13    5.46    0.73
   6   7  13    4.90    0.65
  -7   7  13    4.66    0.72
   7   7 -13    2.09    0.56
  -7   7 -13    4.21    0.73
   7   7  13    3.20    0.62
  -8   7  13   -0.61    0.46
   8   7 -13   -0.58    0.44
   8   7  13    0.49    0.52
  -8   7 -13   -0.20    0.53
   0   8  13    0.54    0.25
   0   8 -13    0.78    0.29
   0   8 -13    0.56    0.26
   0   8  13    0.53    0.24
  -1   8  13    2.33    0.36
   1   8 -13    2.69    0.39
  -1   8  13    2.22    0.33
   1   8 -13    2.62    0.40
   1   8  13    3.16    0.39
  -1   8 -13    2.61    0.38
   1   8  13    3.48    0.41
  -1   8 -13    2.64    0.39
  -2   8  13    1.00    0.30
   2   8 -13    0.64    0.25
  -2   8  13    1.02    0.29
   2   8 -13    1.27    0.32
   2   8  13    1.17    0.31
  -2   8 -13    0.61    0.49
   2   8  13    0.76    0.26
  -2   8 -13    0.81    0.31
   3   8 -13    0.35    0.29
  -3   8  13    0.24    0.29
   3   8 -13   -0.36    0.23
  -3   8  13   -0.02    0.24
   3   8  13    0.21    0.24
  -3   8 -13   -0.05    0.28
   3   8  13   -0.05    0.26
   4   8 -13    1.38    0.42
  -4   8  13    1.61    0.41
   4   8 -13    0.16    0.40
  -4   8  13    1.65    0.38
  -4   8 -13    1.29    0.40
   4   8  13    1.42    0.36
  -4   8 -13    1.42    0.63
   4   8  13    1.46    0.34
   5   8 -13    1.42    0.51
  -5   8  13    0.82    0.41
   5   8 -13    1.27    0.39
   5   8  13    0.92    0.36
  -5   8 -13    1.30    0.47
   5   8  13    1.05    0.37
  -6   8  13    3.60    0.63
   6   8 -13    3.35    0.56
  -6   8 -13    3.33    0.60
   6   8  13    3.87    0.61
   7   8 -13    1.16    0.48
  -7   8  13    1.18    0.57
  -7   8 -13    0.48    0.52
   7   8  13    1.24    0.52
  -8   8  13    0.29    0.55
   8   8 -13   -0.06    0.48
  -8   8 -13    0.71    0.64
   8   8  13   -0.68    0.42
   0   9 -13    0.57    0.25
   0   9  13    0.34    0.23
   0   9  13    0.63    0.27
   0   9 -13    0.28    0.25
  -1   9  13    2.48    0.36
   1   9 -13    2.24    0.54
   1   9 -13    2.23    0.35
   1   9  13    2.38    0.34
  -1   9 -13    2.22    0.38
   1   9  13    2.17    0.34
  -1   9 -13    2.24    0.36
   2   9 -13    0.44    0.29
   2   9 -13    0.14    0.38
   2   9  13    0.69    0.27
  -2   9 -13    0.42    0.26
  -2   9 -13    0.23    0.45
   3   9 -13    0.91    0.31
   3   9 -13    0.25    0.28
  -3   9  13    0.68    0.30
  -3   9  13    0.76    0.32
  -3   9 -13    0.98    0.38
   3   9  13    0.56    0.28
   3   9  13    0.18    0.25
   4   9 -13    0.08    0.32
   4   9 -13    1.09    0.33
  -4   9  13    0.71    0.35
  -4   9  13    0.71    0.34
  -4   9 -13    0.97    0.33
   4   9  13    1.01    0.47
  -4   9 -13    0.88    0.33
   4   9  13    0.63    0.33
  -5   9  13    1.98    0.45
   5   9 -13    1.51    0.43
   5   9  13    1.28    0.39
  -5   9 -13    2.16    0.51
  -6   9  13    1.27    0.48
   6   9 -13    1.89    0.50
   6   9  13    0.71    0.43
  -6   9 -13    1.12    0.51
   7   9 -13    1.74    0.54
  -7   9  13    1.32    0.57
   7   9  13    2.20    0.57
  -7   9 -13    0.85    0.61
   0  10 -13    1.05    0.32
   0  10 -13    1.20    0.31
   0  10  13    1.07    0.29
  -1  10  13    2.40    0.40
   1  10 -13    1.87    0.35
   1  10 -13    2.19    0.37
  -1  10  13    2.81    0.36
  -1  10 -13    2.62    0.40
   1  10  13    2.30    0.34
  -1  10 -13    2.04    0.37
   1  10  13    3.13    0.40
   2  10 -13    1.10    0.32
   2  10 -13    0.28    0.27
  -2  10  13    0.47    0.27
  -2  10  13    0.40    0.26
   2  10  13    0.10    0.28
   2  10  13    0.14    0.24
  -2  10 -13   -0.01    0.29
  -2  10 -13    0.71    0.29
   3  10 -13    0.41    0.31
  -3  10  13    0.27    0.28
  -3  10  13   -0.14    0.27
   3  10 -13   -0.20    0.24
   3  10  13    0.12    0.24
  -3  10 -13    0.61    0.34
  -3  10 -13    0.39    0.30
   4  10 -13   -0.30    0.31
   4  10 -13    0.41    0.30
  -4  10  13    0.27    0.32
   4  10  13    0.77    0.38
  -4  10 -13   -0.06    0.34
   4  10  13    0.08    0.30
  -5  10  13   -0.08    0.35
   5  10 -13   -0.32    0.29
   5  10  13    0.04    0.31
  -5  10 -13    0.40    0.41
   6  10 -13    0.75    0.45
  -6  10  13    1.96    0.52
   6  10  13    2.92    0.52
  -6  10 -13    1.90    0.58
   0  11 -13   -0.19    0.22
   0  11 -13   -0.12    0.24
   0  11  13    0.29    0.22
   0  11  13    0.07    0.19
  -1  11  13   -0.09    0.21
  -1  11  13    0.09    0.22
   1  11 -13    0.50    0.25
   1  11 -13    0.20    0.25
   1  11  13    0.36    0.21
  -1  11 -13   -0.21    0.23
   1  11  13    0.52    0.23
  -1  11 -13    0.44    0.27
  -2  11  13    0.45    0.25
   2  11 -13   -0.51    0.20
   2  11 -13   -0.14    0.24
  -2  11 -13    0.77    0.32
   2  11  13   -0.26    0.20
   2  11  13   -0.13    0.21
  -2  11 -13    0.04    0.27
  -3  11  13    0.02    0.30
   3  11 -13   -0.30    0.26
  -3  11  13    0.23    0.29
   3  11 -13    0.88    0.32
   3  11  13    0.53    0.27
   3  11  13    0.11    0.26
  -3  11 -13    0.36    0.32
  -4  11  13   -0.44    0.30
   4  11 -13   -0.06    0.29
   4  11  13    0.04    0.27
  -4  11 -13    0.22    0.36
   4  11  13    0.51    0.29
  -5  11  13   -0.29    0.35
   5  11 -13    0.28    0.35
   5  11  13    0.19    0.34
  -5  11 -13   -0.05    0.39
   0  12 -13   -0.35    0.22
   0  12 -13    0.05    0.23
   0  12  13    0.27    0.19
  -1  12  13    0.59    0.23
   1  12 -13    0.69    0.28
  -1  12  13    1.00    0.27
   1  12 -13    0.39    0.26
   1  12  13    0.73    0.20
  -1  12 -13    0.80    0.30
  -1  12 -13    0.26    0.27
  -2  12  13    0.25    0.25
   2  12 -13   -0.06    0.25
   2  12 -13    0.30    0.24
  -2  12  13   -0.10    0.23
  -2  12 -13    0.05    0.28
  -2  12 -13    0.32    0.30
   2  12  13    0.22    0.20
  -3  12  13    0.07    0.41
   3  12 -13    0.29    0.29
  -3  12  13    0.38    0.30
   3  12 -13    0.29    0.42
  -3  12 -13   -0.09    0.32
   3  12  13    0.50    0.27
   4  12 -13    0.43    0.32
  -4  12  13   -0.28    0.29
   4  12  13   -0.37    0.24
  -4  12 -13    0.04    0.36
   0  13 -13    0.76    0.26
   0  13 -13    0.77    0.24
  -1  13  13    0.02    0.12
   1  13 -13   -0.12    0.22
   1  13 -13    0.04    0.20
  -1  13 -13   -0.09    0.24
  -1  13 -13    0.11    0.24
  -2  13  13    0.16    0.21
  -2  13  13    0.56    0.20
   2  13 -13    0.45    0.25
   2  13 -13    0.20    0.23
  -2  13 -13   -0.24    0.27
  -2  13 -13   -0.24    0.26
   0   0 -14    0.81    0.44
   0   0 -14   -0.11    0.20
   0   0  14    0.42    0.37
  -1   0  14    0.36    0.25
   1   0  14    0.34    0.44
  -1   0  14    0.41    0.25
   1   0 -14    0.29    0.23
   1   0 -14    0.35    0.24
   1   0  14    0.31    0.24
  -1   0 -14    0.29    0.23
  -1   0 -14    0.35    0.43
   2   0  14    0.17    0.20
  -2   0 -14    0.42    0.26
   2   0 -14    0.38    0.25
   2   0 -14    0.49    0.28
  -2   0  14   -0.13    0.21
  -2   0  14    0.46    0.26
  -2   0 -14    0.15    0.24
   2   0  14    0.20    0.24
  -3   0  14    9.57    0.62
   3   0 -14    9.10    0.62
  -3   0 -14    9.94    0.64
  -3   0  14    9.69    0.63
   3   0 -14    9.24    0.61
   3   0  14   10.17    0.62
   3   0  14   11.08    0.67
  -4   0  14   19.85    0.92
   4   0 -14   22.53    0.96
  -4   0 -14   19.93    0.93
   4   0  14   22.04    1.00
   5   0  14    0.61    0.38
  -5   0 -14   -0.05    0.32
   5   0 -14   -0.07    0.40
  -6   0 -14   -0.50    0.33
   6   0  14    0.35    0.40
   6   0 -14    0.19    0.38
  -6   0  14    0.21    0.39
   7   0  14    1.14    0.51
  -7   0 -14    1.70    0.52
  -7   0  14    1.76    0.50
   7   0 -14    2.12    0.56
   8   0  14   -0.38    0.43
   8   0 -14    0.02    0.49
  -8   0  14    0.36    0.46
  -8   0 -14   -0.11    0.44
   9   0 -14    2.90    0.66
   9   0  14    2.11    0.65
  -9   0  14    2.13    0.69
  -9   0 -14    1.26    0.63
   0  -1  14    6.71    0.49
   0  -1  14    5.53    0.48
   0   1 -14    5.90    0.49
   0  -1 -14    5.53    0.59
   0  -1 -14    6.01    0.48
   0   1  14    6.31    0.47
   0   1 -14    6.25    0.48
  -1   1  14    5.01    0.46
  -1  -1 -14    4.80    0.43
   1  -1  14    5.02    0.45
  -1   1  14    5.13    0.46
   1   1 -14    5.22    0.44
   1  -1  14    5.32    0.46
   1   1 -14    5.31    0.48
   1  -1 -14    6.07    0.48
  -1  -1  14    5.44    0.46
  -1   1 -14    4.89    0.45
  -1  -1  14    5.16    0.45
  -1   1 -14    5.26    0.46
   1   1  14    5.50    0.45
   1   1  14    4.92    0.47
   2   1 -14   11.23    0.61
  -2  -1 -14   10.00    0.60
   2   1 -14   11.56    0.64
  -2   1  14   10.84    0.61
   2  -1  14   10.95    0.97
  -2   1  14   11.06    0.62
   2   1  14    9.83    0.60
  -2   1 -14   10.10    0.60
   2  -1 -14   10.47    0.62
   2   1  14   11.30    0.62
  -2  -1  14   10.76    0.62
  -3   1  14   32.46    1.10
  -3  -1 -14   32.14    1.08
   3   1 -14   32.35    1.10
   3  -1  14   33.70    1.12
   3   1 -14   32.42    1.09
  -3   1  14   32.90    1.10
  -3  -1  14   35.77    1.63
   3   1  14   34.63    1.11
  -3   1 -14   32.59    1.11
  -3   1 -14   33.62    1.11
   3  -1 -14   33.00    1.57
  -4   1  14    1.83    0.39
   4   1 -14    1.74    0.42
   4   1 -14    1.68    0.41
  -4   1  14    2.08    0.43
  -4  -1 -14    1.57    0.62
   4  -1  14    1.72    0.39
   4   1  14    1.69    0.43
  -4  -1  14    1.40    0.36
   4   1  14    1.55    0.40
   4  -1 -14    1.45    0.39
  -5   1  14   11.91    0.82
   5   1 -14   10.22    0.76
   5  -1  14    9.52    0.76
  -5  -1 -14   10.14    0.72
   5   1  14    8.32    0.73
   5   1  14    9.41    0.73
  -5   1 -14   10.33    0.77
   5  -1 -14   10.03    0.74
  -5  -1  14   10.93    0.77
  -6  -1 -14   12.76    0.84
   6  -1  14   13.56    0.88
   6   1 -14   13.16    0.89
  -6   1  14   12.14    0.88
  -6   1 -14   13.04    0.89
  -6  -1  14   12.35    0.85
   6   1  14   13.22    1.31
  -7  -1 -14    2.05    0.64
  -7   1  14    1.95    0.55
   7  -1  14    2.50    0.59
   7   1 -14    2.00    0.54
  -7  -1  14    1.81    0.51
  -7   1 -14    2.58    0.63
   7  -1 -14    1.73    0.54
   7   1  14    2.03    0.55
  -8   1  14    0.47    0.50
  -8  -1 -14    1.09    0.54
   8   1 -14    0.82    0.50
   8  -1  14    0.44    0.50
  -8   1 -14    1.38    0.54
   8   1  14    0.99    0.53
   8  -1 -14    1.01    0.50
  -8  -1  14    1.47    0.54
   9  -1  14    2.65    0.66
   9   1 -14    3.71    0.76
  -9   1  14    2.09    0.62
   9   1  14    3.26    0.74
  -9  -1  14    2.80    0.93
   9  -1 -14    3.31    0.75
  -9   1 -14    3.74    0.79
  10   1 -14    0.31    0.62
  10   1  14    1.06    0.65
   0   2 -14    6.91    0.52
   0   2  14    7.18    0.49
   0   2 -14    6.53    0.84
   0  -2  14    6.65    0.50
   0  -2 -14    6.37    0.48
  -1  -2 -14    1.74    0.31
  -1   2  14    1.09    0.26
   1   2 -14    1.29    0.43
   1   2 -14    1.36    0.38
   1  -2  14    1.07    0.30
  -1  -2  14    1.38    0.30
  -1   2 -14    1.46    0.31
   1   2  14    2.11    0.41
   1   2  14    1.68    0.30
  -1   2 -14    1.25    0.29
   1  -2 -14    1.29    0.29
   2  -2  14   31.94    1.03
  -2  -2 -14   32.22    1.02
  -2   2  14   32.69    1.46
  -2   2  14   30.97    1.03
   2   2 -14   30.69    1.01
   2   2 -14   29.39    1.07
  -2  -2  14   30.14    1.01
   2   2  14   30.83    1.00
   2   2  14   31.45    1.04
   2  -2 -14   32.03    1.03
   3  -2  14    0.91    0.32
  -3   2  14    0.26    0.28
   3   2 -14    0.83    0.32
  -3  -2 -14    0.50    0.27
  -3   2  14    0.36    0.28
   3   2 -14    0.39    0.28
   3   2  14    0.10    0.28
   3  -2 -14    0.73    0.30
   3   2  14    0.39    0.29
  -3   2 -14    0.64    0.29
  -3  -2  14    0.48    0.29
  -3   2 -14    0.46    0.29
  -4  -2 -14   47.79    1.42
  -4   2  14   46.91    1.45
   4   2 -14   47.50    1.44
   4  -2  14   47.28    1.70
   4   2 -14   45.55    1.46
  -4   2 -14   49.24    1.47
  -4  -2  14   45.50    1.39
   4   2  14   50.26    1.47
   4  -2 -14   45.67    1.40
  -4   2 -14   42.61    1.38
   4   2  14   48.40    1.43
  -5   2  14    4.08    0.52
   5   2 -14    2.93    0.48
   5  -2  14    3.79    0.57
  -5  -2 -14    3.61    0.50
  -5   2  14    3.65    0.55
   5   2 -14    3.83    0.56
   5  -2 -14    4.58    0.59
  -5   2 -14    4.15    0.59
   5   2  14    3.52    0.61
  -5  -2  14    4.90    0.96
   5   2  14    4.36    0.71
   6   2 -14    2.20    0.51
  -6  -2 -14    1.85    0.66
  -6   2  14    2.04    0.50
   6  -2  14    1.09    0.40
   6   2  14    1.08    0.43
  -6  -2  14    1.87    0.44
  -6   2 -14    1.46    0.78
   6  -2 -14    1.13    0.40
   6   2  14    1.44    0.46
   7   2 -14    2.44    0.59
   7  -2  14    2.62    0.56
  -7  -2 -14    1.67    0.48
  -7   2  14    1.45    0.49
  -7   2 -14    3.22    0.63
   7   2  14    1.29    0.50
  -7  -2  14    1.70    0.49
  -8  -2 -14    0.16    0.47
  -8   2  14    0.13    0.48
   8   2 -14    0.47    0.53
   8  -2  14   -0.05    0.42
   8   2  14    0.35    0.50
   8  -2 -14   -0.08    0.46
  -8   2 -14    0.91    0.53
  -9   2  14    1.00    0.59
   9  -2  14    0.49    0.65
   9   2 -14    1.39    1.04
  -9   2 -14    1.14    0.62
   9   2  14    1.24    0.62
  10   2 -14    3.49    0.88
 -10   2  14    5.16    0.87
  10   2  14    4.68    0.96
 -10   2 -14    2.71    0.87
   0  -3  14    0.83    0.25
   0   3 -14    1.05    0.27
   0   3  14    0.46    0.23
   0   3 -14    0.90    0.30
   0  -3 -14    0.65    0.24
   1   3 -14   22.61    0.86
  -1   3  14   22.18    0.81
   1   3 -14   21.92    0.82
  -1  -3 -14   22.17    0.80
   1  -3  14   23.20    0.83
  -1   3  14   22.89    0.86
  -1   3 -14   21.02    0.82
   1   3  14   23.48    0.85
  -1   3 -14   22.78    0.87
   1   3  14   22.26    0.80
  -1  -3  14   22.39    0.83
   1  -3 -14   21.42    0.80
  -2  -3 -14   13.71    0.67
  -2   3  14   13.72    0.70
  -2   3  14   14.15    0.67
   2  -3  14   14.18    0.69
   2   3 -14   12.63    0.67
   2   3 -14   15.16    0.73
   2   3  14   13.73    0.68
   2  -3 -14   13.69    0.67
   2   3  14   13.35    0.71
  -2   3 -14   13.31    0.71
  -2  -3  14   13.88    0.69
   3   3 -14   27.79    1.03
   3   3 -14   27.76    1.00
  -3   3  14   27.89    1.00
  -3   3  14   30.67    1.06
  -3  -3 -14   29.16    0.99
   3  -3  14   27.11    1.01
   3   3  14   27.83    0.98
   3  -3 -14   27.94    1.00
  -3   3 -14   26.65    1.00
   3   3  14   28.75    1.04
  -3  -3  14   28.19    1.01
  -3   3 -14   27.45    1.04
   4   3 -14    4.64    0.92
   4  -3  14    4.10    0.50
  -4   3  14    4.69    0.54
   4   3 -14    4.43    0.53
  -4  -3 -14    4.55    0.52
  -4   3  14    4.92    0.58
   4   3  14    5.45    0.60
  -4   3 -14    4.16    0.53
  -4   3 -14    4.98    0.58
   4   3  14    3.92    0.50
  -4  -3  14    4.86    0.53
   4  -3 -14    4.40    0.53
   5  -3  14   19.44    0.96
   5   3 -14   19.02    0.97
[truncated: 2,601,975 more chars]
